# Supplementary material for: Condition‐dependent resource allocation strategy governed by CodY regulator in Bacillus subtilis
Source: mLife. 2025 Oct 22;4(5):539–50. doi: 10.1002/mlf2.70036 (PMC12575088; doi:10.1002/mlf2.70036)
Supplement: Supplementary file 2 — 20250312‐Final Supplementary table of proteome. [file MLF2-4-539-s002.xlsx]

## Sheet: conditions
	dataset	strain	sample	conditiion	sheet
	OG015LQ dataset	wild type 168 strain	WT_1	LB broth	Table S1 to S4
			WT_2 (repeats of WT_2)
		codY-null strain	codY_1
			codY_2 (repeats of codY_1)
	XB04951LQ dataset	wild type 168 strain	A1	glucose casamino acids medium (glu cAA)	Table S5 to S9
			A2 (repeats of A1)
		codY-null strain	B1
			B2 (repeats of B1)
		wild type 168 strain	C1	glucose minimal medium
			C2 (repeats of C1)

## Sheet: table legends
	Table S1	A systematic annoation of proteomic data of OG015LQ project provided by the Jingjie PTM Biolabs. The relative abundances of each protein (column AD to AG) corresponds to exactly the data of LFQ intensity (column Z to AC). It is obtained by using the LFQ intensity of each condition to be normalized by the average of the LFQ intensity of all conditions of each protein.
	Table S2	Absolute abundance of each individual protein with the information of iBAQ intensity in the OG015LQ project. Maxquant raw data gives the information of iBAQ intensity, which is a proxy of the copy number of each protein. We then use the iBAQ intensity of each protein to multiply its molecular weight (MW) to obtain the iBAQ mass. The proteome fraction of each protein (or a protein function sector)…
	Table S3	The proteome fraction of each proteome function sector using the information of iBAQ mass in table S2
	Table S4	The proteome fraction of CodY regulon (including both activation and repression) in the OG015LQ project; the gene list of CodY regulon is downloaded from subtiwiki website.
	Table S5	A systematic annoation of proteomic data of XB04951LQ project provided by the Jingjie PTM Biolabs. The relative abundances of each protein (column AN to AS) corresponds to exactly the data of LFQ intensity (column AH to AM). It is obtained by using the LFQ intensity of each condition to be normalized by the average of the LFQ intensity of all conditions of each protein.
	Table S6	Absolute abundance of each individual protein with the information of iBAQ intensity in the XB04951LQ project. Maxquant raw data gives the information of iBAQ intensity, which is a proxy of the copy number of each protein. We then use the iBAQ intensity of each protein to multiply its molecular weight (MW) to obtain the iBAQ mass. The proteome fraction of each protein (or a protein function secto…
	Table S7	The proteome fraction of each proteome function sector using the information of iBAQ mass in table S6
	Table S8	The proteome fraction of CodY regulon (including both activation and repression) in the XB04951LQproject; the gene list of CodY regulon is downloaded from subtiwiki website.
	Table S9	Changes in the composition of CodY-repressed genes in wild type B. subtilis 168 strain growing in glucose cAA and glucose medium.

## Sheet: Table S1
Protein accession	Protein description	Gene name	MW [kDa]	Coverage [%]	MS/MS Counts	Peptides	Unique peptides	Razor + unique peptides	MS/MS count WT_1	MS/MS count WT_2	MS/MS count codY_1	MS/MS count codY_2	Peptides WT_1	Peptides WT_2	Peptides codY_1	Peptides codY_2	Unique peptides WT_1	Unique peptides WT_2	Unique peptides codY_1	Unique peptides codY_2	Razor + unique peptides WT_1	Razor + unique peptides WT_2	Razor + unique peptides codY_1	Razor + unique peptides codY_2	LFQ intensity WT_1	LFQ intensity WT_2	LFQ intensity codY_1	LFQ intensity codY_2	WT_1	WT_2	codY_1	codY_2	WT_2/WT_1 Ratio	codY_1/WT_1 Ratio	codY_2/WT_1 Ratio	Subcellular localization	KEGG KO No.	KEGG Gene	KEGG pathway	Biological Process	Cellular Component	Molecular Function	Pfam ID	Domain description	COG/KOG category	COG/KOG NO.	COG/KOG description
P17585	Aminoglycoside 6-adenylyltransferase OS=Bacillus subtilis (strain 168) OX=224308 GN=aadK PE=1 SV=1	aadK	33.907	19	14	5	5	5	3	4	4	3	5	4	5	5	5	4	5	5	5	4	5	5	78090	81634	97590	102800	0.867392	0.906757	1.08399	1.14186	1.04538	1.24971	1.31643	CytoplasmicMembrane	K05593	aadK; aminoglycoside 6-adenylyltransferase [EC:2.7.7.-]
P39758	Putative transition state regulator Abh OS=Bacillus subtilis (strain 168) OX=224308 GN=abh PE=1 SV=1	abh	10.256	70.7	49	7	6	7	12	16	11	10	7	7	6	6	6	6	5	5	7	7	6	6	4715900	5868200	3051200	2266100	1.18629	1.47615	0.76753	0.570038	1.24434	0.647003	0.480523	Cytoplasmic	K06284	abrB; AbrB family transcriptional regulator, transcriptional pleiotropic regulator of transition state genes					PF04014; PF18277	PF04014 Antidote-toxin recognition MazE, bacterial antitoxin; PF18277 AbrB C-terminal domain	KV	COG2002	Bifunctional DNA-binding transcriptional regulator of stationary/sporulation/toxin gene expression and antitoxin component of the YhaV-PrlF toxin-antitoxin module
P08874	Transition state regulatory protein AbrB OS=Bacillus subtilis (strain 168) OX=224308 GN=abrB PE=1 SV=1	abrB	10.772	65.6	46	6	5	5	12	13	11	10	6	5	5	6	5	4	4	5	5	4	4	5	17094000	15472000	11928000	12170000	1.20669	1.09219	0.842016	0.859099	0.905113	0.697789	0.711946	Cytoplasmic	K06284	abrB; AbrB family transcriptional regulator, transcriptional pleiotropic regulator of transition state genes		GO:0043937 regulation of sporulation; GO:0050789 regulation of biological process; GO:0050793 regulation of developmental process; GO:0065007 biological regulation;		GO:0005488 binding; GO:0005515 protein binding; GO:0042802 identical protein binding;	PF04014; PF18277	PF04014 Antidote-toxin recognition MazE, bacterial antitoxin; PF18277 AbrB C-terminal domain	KV	COG2002	Bifunctional DNA-binding transcriptional regulator of stationary/sporulation/toxin gene expression and antitoxin component of the YhaV-PrlF toxin-antitoxin module
O34847	Acetyl-coenzyme A carboxylase carboxyl transferase subunit alpha OS=Bacillus subtilis (strain 168) OX=224308 GN=accA PE=1 SV=1	accA	36.333	41.2	74	13	12	13	20	21	16	17	13	12	13	13	12	12	12	12	13	12	13	13	3319800	3481500	2988900	2821300	1.05294	1.10423	0.947992	0.894834	1.04871	0.900325	0.84984	Unknown	K01962	accA; acetyl-CoA carboxylase carboxyl transferase subunit alpha [EC:6.4.1.2 2.1.3.15]	map00061 Fatty acid biosynthesis; map00620 Pyruvate metabolism; map00640 Propanoate metabolism; map00720 Carbon fixation pathways in prokaryotes; map01100 Metabolic pathways; map01110 Biosynthesis of secondary metabolites; map01120 Microbial metabolism in diverse environments; map01200 Carbon metabolism; map01212 Fatty acid metabolism						I	COG0825	Acetyl-CoA carboxylase alpha subunit
P49786	Biotin carboxyl carrier protein of acetyl-CoA carboxylase OS=Bacillus subtilis (strain 168) OX=224308 GN=accB PE=1 SV=2	accB	17.228	74.8	45	7	7	7	11	12	12	10	7	6	7	7	7	6	7	7	7	6	7	7	3114900	3249000	2509100	2567400	1.08909	1.13597	0.877277	0.897661	1.04305	0.805515	0.824232	Unknown	K02160	accB, bccP; acetyl-CoA carboxylase biotin carboxyl carrier protein	map00061 Fatty acid biosynthesis; map00620 Pyruvate metabolism; map00640 Propanoate metabolism; map00720 Carbon fixation pathways in prokaryotes; map01100 Metabolic pathways; map01110 Biosynthesis of secondary metabolites; map01120 Microbial metabolism in diverse environments; map01200 Carbon metabolism; map01212 Fatty acid metabolism				PF00364	PF00364 Biotin-requiring enzyme	I	COG0511	Biotin carboxyl carrier protein
P49787	Biotin carboxylase 1 OS=Bacillus subtilis (strain 168) OX=224308 GN=accC1 PE=3 SV=3	accC1	49.452	62.4	137	18	17	18	33	34	39	31	16	18	17	16	16	17	16	15	16	18	17	16	5002100	4903500	4476800	4475200	1.06103	1.04011	0.949601	0.949262	0.980288	0.894984	0.894664	Unknown	K01961	accC; acetyl-CoA carboxylase, biotin carboxylase subunit [EC:6.4.1.2 6.3.4.14]	map00061 Fatty acid biosynthesis; map00620 Pyruvate metabolism; map00640 Propanoate metabolism; map00720 Carbon fixation pathways in prokaryotes; map01100 Metabolic pathways; map01110 Biosynthesis of secondary metabolites; map01120 Microbial metabolism in diverse environments; map01200 Carbon metabolism; map01212 Fatty acid metabolism				PF00289; PF02786; PF02785	PF00289 Biotin carboxylase, N-terminal domain; PF02786 Carbamoyl-phosphate synthase L chain, ATP binding domain; PF02785 Biotin carboxylase C-terminal domain	I	COG0439	Biotin carboxylase
C0SP93	Acetyl-coenzyme A carboxylase carboxyl transferase subunit beta OS=Bacillus subtilis (strain 168) OX=224308 GN=accD PE=1 SV=1	accD	32.035	60.7	74	14	14	14	19	20	18	17	14	14	14	14	14	14	14	14	14	14	14	14	2380100	2452500	2182400	2066300	1.04835	1.08024	0.961272	0.910134	1.03042	0.916936	0.868157	Cytoplasmic	K01963	accD; acetyl-CoA carboxylase carboxyl transferase subunit beta [EC:6.4.1.2 2.1.3.15]	map00061 Fatty acid biosynthesis; map00620 Pyruvate metabolism; map00640 Propanoate metabolism; map00720 Carbon fixation pathways in prokaryotes; map01100 Metabolic pathways; map01110 Biosynthesis of secondary metabolites; map01120 Microbial metabolism in diverse environments; map01200 Carbon metabolism; map01212 Fatty acid metabolism				PF17848	PF17848 Acetyl-coA carboxylase zinc finger domain	I	COG0777	Acetyl-CoA carboxylase beta subunit
P37877	Acetate kinase OS=Bacillus subtilis (strain 168) OX=224308 GN=ackA PE=1 SV=1	ackA	43.137	79.5	142	22	22	22	48	45	24	25	22	21	17	17	22	21	17	17	22	21	17	17	18479000	18110000	5656200	5732200	1.54064	1.50988	0.471572	0.477908	0.980031	0.306088	0.310201	Cytoplasmic	K00925	ackA; acetate kinase [EC:2.7.2.1]	map00430 Taurine and hypotaurine metabolism; map00620 Pyruvate metabolism; map00640 Propanoate metabolism; map00680 Methane metabolism; map00720 Carbon fixation pathways in prokaryotes; map01100 Metabolic pathways; map01120 Microbial metabolism in diverse environments; map01200 Carbon metabolism						C	COG0282	Acetate kinase
O34591	Acetoin:2,6-dichlorophenolindophenol oxidoreductase subunit beta OS=Bacillus subtilis (strain 168) OX=224308 GN=acoB PE=3 SV=3	acoB	36.845	5.8	1	1	1	1	0	1	0	0	0	1	0	0	0	1	0	0	0	1	0	0	0	0	0	0								Unknown	K21417	acoB; acetoin:2,6-dichlorophenolindophenol oxidoreductase subunit beta [EC:1.1.1.-]					PF02779; PF02780	PF02779 Transketolase, pyrimidine binding domain; PF02780 Transketolase, C-terminal domain	C	COG0022	Pyruvate/2-oxoglutarate/acetoin dehydrogenase complex, dehydrogenase (E1) component, beta subunit
P80643	Acyl carrier protein OS=Bacillus subtilis (strain 168) OX=224308 GN=acpA PE=1 SV=1	acpA	8.5914	40.3	23	3	3	3	6	4	7	6	3	3	3	3	3	3	3	3	3	3	3	3	8319200	6396600	5905200	6750600	1.21574	0.934779	0.862967	0.986512	0.768896	0.709828	0.811448	Unknown	K02078	acpP; acyl carrier protein	map00998 Biosynthesis of various antibiotics; map01100 Metabolic pathways; map01110 Biosynthesis of secondary metabolites	GO:0005975 carbohydrate metabolic process; GO:0006082 organic acid metabolic process; GO:0006629 lipid metabolic process; GO:0006631 fatty acid metabolic process; GO:0006633 fatty acid biosynthetic process; GO:0006643 membrane lipid metabolic process; GO:0006644 phospholipid metabolic process; GO:0006664 glycolipid metabolic process; GO:0006793 phosphorus metabolic process; GO:0006796 phosphate-c…	GO:0005622 intracellular anatomical structure; GO:0005737 cytoplasm; GO:0005829 cytosol;	GO:0000035 acyl binding; GO:0000036 acyl carrier activity; GO:0005488 binding; GO:0019842 vitamin binding; GO:0031177 phosphopantetheine binding; GO:0033218 amide binding; GO:0036094 small molecule binding; GO:0043167 ion binding; GO:0043168 anion binding; GO:0044620 ACP phosphopantetheine attachment site binding; GO:0051192 prosthetic group binding; GO:0072341 modified amino acid binding; GO:014…	PF00550	PF00550 Phosphopantetheine attachment site	I	COG0236	Acyl carrier protein
Q7PC63	Polyketide biosynthesis acyl-carrier-protein AcpK OS=Bacillus subtilis (strain 168) OX=224308 GN=acpK PE=1 SV=1	acpK	9.2515	14.6	1	1	1	1	0	0	1	0	0	0	1	0	0	0	1	0	0	0	1	0	0	0	0	0								Unknown	K15337	acpK; polyketide biosynthesis acyl carrier protein					PF00550	PF00550 Phosphopantetheine attachment site	I	COG0236	Acyl carrier protein
P96618	Holo-[acyl-carrier-protein] synthase OS=Bacillus subtilis (strain 168) OX=224308 GN=acpS PE=1 SV=1	acpS	13.718	40.5	14	4	4	4	3	4	4	3	4	4	4	2	4	4	4	2	4	4	4	2	112180	112490	96874	88417	1.09454	1.09757	0.945202	0.862687	1.00276	0.863559	0.788171	Unknown	K00997	acpS; holo-[acyl-carrier protein] synthase [EC:2.7.8.7]	map00770 Pantothenate and CoA biosynthesis; map01100 Metabolic pathways				PF01648	PF01648 4'-phosphopantetheinyl transferase superfamily	I	COG0736	Phosphopantetheinyl transferase (holo-ACP synthase)
P39062	Acetyl-coenzyme A synthetase OS=Bacillus subtilis (strain 168) OX=224308 GN=acsA PE=1 SV=1	acsA	64.891	46.3	66	21	21	21	5	5	28	28	12	12	21	21	12	12	21	21	12	12	21	21	68112	80931	1178100	1140400	0.110413	0.131193	1.90975	1.84864	1.1882	17.2965	16.743	CytoplasmicMembrane	K01895	ACSS1_2, acs; acetyl-CoA synthetase [EC:6.2.1.1]	map00010 Glycolysis / Gluconeogenesis; map00620 Pyruvate metabolism; map00630 Glyoxylate and dicarboxylate metabolism; map00640 Propanoate metabolism; map00680 Methane metabolism; map00720 Carbon fixation pathways in prokaryotes; map01100 Metabolic pathways; map01110 Biosynthesis of secondary metabolites; map01120 Microbial metabolism in diverse environments; map01200 Carbon metabolism				PF13193	PF13193 AMP-binding enzyme C-terminal domain	I	COG0365	Acyl-coenzyme A synthetase/AMP-(fatty) acid ligase
P39065	Acetoin utilization protein AcuA OS=Bacillus subtilis (strain 168) OX=224308 GN=acuA PE=1 SV=1	acuA	24.332	24.8	14	3	3	3	1	1	6	6	2	2	3	3	2	2	3	3	2	2	3	3	109390	116860	550840	515850	0.338423	0.361533	1.70415	1.5959	1.06829	5.03556	4.7157	Unknown	K04766	acuA; acetoin utilization protein AcuA [EC:2.3.1.-]		GO:0001101 response to acid chemical; GO:0006066 alcohol metabolic process; GO:0006355 regulation of DNA-templated transcription; GO:0006950 response to stress; GO:0007154 cell communication; GO:0007584 response to nutrient; GO:0008152 metabolic process; GO:0009056 catabolic process; GO:0009267 cellular response to starvation; GO:0009605 response to external stimulus; GO:0009847 spore germination…		GO:0003824 catalytic activity; GO:0016407 acetyltransferase activity; GO:0016491 oxidoreductase activity; GO:0016614 oxidoreductase activity, acting on CH-OH group of donors; GO:0016616 oxidoreductase activity, acting on the CH-OH group of donors, NAD or NADP as acceptor; GO:0016740 transferase activity; GO:0016746 acyltransferase activity; GO:0016747 acyltransferase activity, transferring groups…			KR	COG0454	N-acetyltransferase, GNAT superfamily (includes histone acetyltransferase HPA2)
P39066	Acetoin utilization protein AcuB OS=Bacillus subtilis (strain 168) OX=224308 GN=acuB PE=4 SV=1	acuB	24.351	27.1	11	5	5	5	1	1	5	4	2	1	5	4	2	1	5	4	2	1	5	4	88798	0	320140	295180	0.378337		1.364	1.25766		3.60526	3.32417	Unknown	K04767	acuB; acetoin utilization protein AcuB		GO:0006139 nucleobase-containing compound metabolic process; GO:0006163 purine nucleotide metabolic process; GO:0006164 purine nucleotide biosynthetic process; GO:0006183 GTP biosynthetic process; GO:0006725 cellular aromatic compound metabolic process; GO:0006753 nucleoside phosphate metabolic process; GO:0006793 phosphorus metabolic process; GO:0006796 phosphate-containing compound metabolic pr…	GO:0005622 intracellular anatomical structure; GO:0005737 cytoplasm;	GO:0003824 catalytic activity; GO:0003938 IMP dehydrogenase activity; GO:0016491 oxidoreductase activity; GO:0016614 oxidoreductase activity, acting on CH-OH group of donors; GO:0016616 oxidoreductase activity, acting on the CH-OH group of donors, NAD or NADP as acceptor;	PF00571	PF00571 CBS domain	T	COG0517	CBS domain
P39067	Acetoin utilization protein AcuC OS=Bacillus subtilis (strain 168) OX=224308 GN=acuC PE=3 SV=1	acuC	42.99	17.6	12	5	5	5	0	0	6	6	2	1	5	5	2	1	5	5	2	1	5	5	16221	0	60955	134120	0.230307		0.865445	1.90425		3.75778	8.26829	Unknown	K04768	acuC; acetoin utilization protein AcuC					PF00850	PF00850 Histone deacetylase domain	Q	COG0123	Acetoin utilization deacetylase AcuC or a related deacetylase
O35031	Acylphosphatase OS=Bacillus subtilis (strain 168) OX=224308 GN=acyP PE=1 SV=1	acyP	10.318	22	4	1	1	1	1	1	1	1	1	1	1	1	1	1	1	1	1	1	1	1	0	0	0	0								Cytoplasmic	K01512	acyP; acylphosphatase [EC:3.6.1.7]	map00620 Pyruvate metabolism; map00627 Aminobenzoate degradation; map01100 Metabolic pathways; map01120 Microbial metabolism in diverse environments			GO:0003824 catalytic activity; GO:0003998 acylphosphatase activity; GO:0016787 hydrolase activity; GO:0016817 hydrolase activity, acting on acid anhydrides; GO:0016818 hydrolase activity, acting on acid anhydrides, in phosphorus-containing anhydrides;	PF00708	PF00708 Acylphosphatase	C	COG1254	Acylphosphatase
P23478	ATP-dependent helicase/nuclease subunit A OS=Bacillus subtilis (strain 168) OX=224308 GN=addA PE=1 SV=2	addA	141.09	25.9	89	27	27	27	24	18	25	22	27	25	27	26	27	25	27	26	27	25	27	26	5147800	5206900	4643200	4649100	1.04806	1.06009	0.945325	0.946526	1.01148	0.901978	0.903124	Unknown	K16898	addA; ATP-dependent helicase/nuclease subunit A [EC:5.6.2.4 3.1.-.-]		GO:0006139 nucleobase-containing compound metabolic process; GO:0006259 DNA metabolic process; GO:0006725 cellular aromatic compound metabolic process; GO:0006807 nitrogen compound metabolic process; GO:0008152 metabolic process; GO:0009987 cellular process; GO:0034641 cellular nitrogen compound metabolic process; GO:0043170 macromolecule metabolic process; GO:0044237 cellular metabolic process; …		GO:0003824 catalytic activity; GO:0004518 nuclease activity; GO:0004527 exonuclease activity; GO:0016787 hydrolase activity; GO:0016788 hydrolase activity, acting on ester bonds;	PF00580; PF13361; PF12705	PF00580 UvrD/REP helicase N-terminal domain; PF13361 UvrD-like helicase C-terminal domain; PF12705 PD-(D/E)XK nuclease superfamily	L	COG1074	3’-5’ helicase subunit RecB of the DNA repair enzyme RecBCD (exonuclease V)
P23477	ATP-dependent helicase/deoxyribonuclease subunit B OS=Bacillus subtilis (strain 168) OX=224308 GN=addB PE=1 SV=2	addB	134.64	23.2	71	23	23	23	18	18	17	18	21	21	21	22	21	21	21	22	21	21	21	22	155950	160330	141440	135190	1.0521	1.08165	0.954209	0.912044	1.02809	0.906957	0.86688	Cytoplasmic	K16899	addB; ATP-dependent helicase/nuclease subunit B [EC:5.6.2.4 3.1.-.-]		GO:0006139 nucleobase-containing compound metabolic process; GO:0006259 DNA metabolic process; GO:0006281 DNA repair; GO:0006302 double-strand break repair; GO:0006310 DNA recombination; GO:0006725 cellular aromatic compound metabolic process; GO:0006807 nitrogen compound metabolic process; GO:0006950 response to stress; GO:0006974 DNA damage response; GO:0006996 organelle organization; GO:000815…		GO:0003678 DNA helicase activity; GO:0003824 catalytic activity; GO:0004386 helicase activity; GO:0004518 nuclease activity; GO:0004519 endonuclease activity; GO:0004527 exonuclease activity; GO:0008094 ATP-dependent activity, acting on DNA; GO:0016462 pyrophosphatase activity; GO:0016787 hydrolase activity; GO:0016788 hydrolase activity, acting on ester bonds; GO:0016817 hydrolase activity, acti…	PF13361; PF12705	PF13361 UvrD-like helicase C-terminal domain; PF12705 PD-(D/E)XK nuclease superfamily	L	COG3857	ATP-dependent helicase/DNAse subunit B
P39761	Adenine deaminase OS=Bacillus subtilis (strain 168) OX=224308 GN=adeC PE=1 SV=2	adeC	62.891	37.3	64	14	14	14	17	20	14	13	13	14	12	11	13	14	12	11	13	14	12	11	549740	563070	326340	315090	1.25351	1.28391	0.744117	0.718465	1.02425	0.593626	0.573162	Cytoplasmic	K01486	ade; adenine deaminase [EC:3.5.4.2]	map00230 Purine metabolism; map01100 Metabolic pathways	GO:0006040 amino sugar metabolic process; GO:0006044 N-acetylglucosamine metabolic process; GO:0006046 N-acetylglucosamine catabolic process; GO:0008152 metabolic process; GO:0009056 catabolic process; GO:0046348 amino sugar catabolic process; GO:0071704 organic substance metabolic process; GO:1901071 glucosamine-containing compound metabolic process; GO:1901072 glucosamine-containing compound ca…		GO:0003824 catalytic activity; GO:0008448 N-acetylglucosamine-6-phosphate deacetylase activity; GO:0016787 hydrolase activity; GO:0016810 hydrolase activity, acting on carbon-nitrogen (but not peptide) bonds; GO:0016811 hydrolase activity, acting on carbon-nitrogen (but not peptide) bonds, in linear amides; GO:0019213 deacetylase activity;	PF01979	PF01979 Amidohydrolase family	F	COG1001	Adenine deaminase
P71073	Transcriptional activator AdeR OS=Bacillus subtilis (strain 168) OX=224308 GN=adeR PE=3 SV=2	adeR	49.02	9.7	7	3	3	3	2	2	2	1	3	3	3	2	3	3	3	2	3	3	3	2	118130	114570	75999	0	1.14801	1.11341	0.738574		0.969864	0.643351		Cytoplasmic				GO:0006139 nucleobase-containing compound metabolic process; GO:0006351 DNA-templated transcription; GO:0006725 cellular aromatic compound metabolic process; GO:0006807 nitrogen compound metabolic process; GO:0008152 metabolic process; GO:0009058 biosynthetic process; GO:0009059 macromolecule biosynthetic process; GO:0009987 cellular process; GO:0010467 gene expression; GO:0016070 RNA metabolic p…			PF06018; PF17853; PF13556	PF06018 CodY GAF-like domain; PF17853 GGDEF-like domain; PF13556 PucR C-terminal helix-turn-helix domain	K	COG4465	GTP-sensing pleiotropic transcriptional regulator CodY
C0SPA5	Probable formaldehyde dehydrogenase AdhA OS=Bacillus subtilis (strain 168) OX=224308 GN=adhA PE=2 SV=1	adhA	37.806	15.8	6	3	3	3	2	2	1	1	2	2	2	2	2	2	2	2	2	2	2	2	33086	39931	25814	26668	1.05454	1.27271	0.822764	0.849983	1.20689	0.780209	0.806021	Unknown	K13979	yahK; alcohol dehydrogenase (NADP+) [EC:1.1.1.2]	map00010 Glycolysis / Gluconeogenesis; map00561 Glycerolipid metabolism; map00620 Pyruvate metabolism; map01100 Metabolic pathways; map01110 Biosynthesis of secondary metabolites; map01120 Microbial metabolism in diverse environments				PF08240; PF00107	PF08240 Alcohol dehydrogenase GroES-like domain; PF00107 Zinc-binding dehydrogenase	G	COG1064	D-arabinose 1-dehydrogenase, Zn-dependent alcohol dehydrogenase family
P16304	Adenylate kinase OS=Bacillus subtilis (strain 168) OX=224308 GN=adk PE=1 SV=2	adk	24.119	83.9	97	16	16	16	30	25	22	20	16	15	14	15	16	15	14	15	16	15	14	15	8430600	9212800	6871000	6947500	1.07185	1.1713	0.873565	0.883291	1.09278	0.815007	0.824081	Cytoplasmic	K00939	adk, AK; adenylate kinase [EC:2.7.4.3]	map00230 Purine metabolism; map00730 Thiamine metabolism; map01100 Metabolic pathways; map01110 Biosynthesis of secondary metabolites; map01240 Biosynthesis of cofactors	GO:0006139 nucleobase-containing compound metabolic process; GO:0006725 cellular aromatic compound metabolic process; GO:0006753 nucleoside phosphate metabolic process; GO:0006793 phosphorus metabolic process; GO:0006796 phosphate-containing compound metabolic process; GO:0006807 nitrogen compound metabolic process; GO:0008152 metabolic process; GO:0009058 biosynthetic process; GO:0009117 nucleot…	GO:0005622 intracellular anatomical structure; GO:0005737 cytoplasm;	GO:0003824 catalytic activity; GO:0004017 adenylate kinase activity; GO:0016301 kinase activity; GO:0016740 transferase activity; GO:0016772 transferase activity, transferring phosphorus-containing groups; GO:0016776 phosphotransferase activity, phosphate group as acceptor; GO:0019205 nucleobase-containing compound kinase activity; GO:0050145 nucleoside monophosphate kinase activity;	PF00406; PF05191	PF00406 Adenylate kinase; PF05191 Adenylate kinase, active site lid	F	COG0563	Adenylate kinase or related kinase
P80239	Alkyl hydroperoxide reductase C OS=Bacillus subtilis (strain 168) OX=224308 GN=ahpC PE=1 SV=2	ahpC	20.627	71.7	123	10	10	10	29	35	31	28	10	10	10	10	10	10	10	10	10	10	10	10	6520400	6365400	6744500	7027200	0.978396	0.955138	1.01202	1.05444	0.976228	1.03437	1.07773	Cytoplasmic	K24119	ahpC; NADH-dependent peroxiredoxin subunit C [EC:1.11.1.26]					PF00578	PF00578 AhpC/TSA family	V	COG0450	Alkyl hydroperoxide reductase subunit AhpC (peroxiredoxin)
P42974	NADH dehydrogenase OS=Bacillus subtilis (strain 168) OX=224308 GN=ahpF PE=1 SV=2	ahpF	54.874	53	88	21	21	21	19	19	25	25	20	18	21	20	20	18	21	20	20	18	21	20	2740900	2858100	2565300	2627600	1.01591	1.05935	0.950824	0.973916	1.04276	0.935933	0.958663	CytoplasmicMembrane	K03387	ahpF; NADH-dependent peroxiredoxin subunit F [EC:1.8.1.-]					PF13192; PF07992	PF13192 Thioredoxin domain; PF07992 Pyridine nucleotide-disulphide oxidoreductase	V	COG3634	Alkyl hydroperoxide reductase subunit AhpF
O34526	Alanine--tRNA ligase OS=Bacillus subtilis (strain 168) OX=224308 GN=alaS PE=3 SV=1	alaS	97.279	63.6	268	42	42	42	69	75	63	61	41	41	39	41	41	41	39	41	41	41	39	41	3828800	3793500	2938900	2861600	1.14098	1.13046	0.875793	0.852758	0.99078	0.767577	0.747388	Cytoplasmic	K01872	AARS, alaS; alanyl-tRNA synthetase [EC:6.1.1.7]	map00970 Aminoacyl-tRNA biosynthesis	GO:0006082 organic acid metabolic process; GO:0006139 nucleobase-containing compound metabolic process; GO:0006396 RNA processing; GO:0006399 tRNA metabolic process; GO:0006400 tRNA modification; GO:0006412 translation; GO:0006418 tRNA aminoacylation for protein translation; GO:0006419 alanyl-tRNA aminoacylation; GO:0006518 peptide metabolic process; GO:0006520 amino acid metabolic process; GO:00…	GO:0005622 intracellular anatomical structure; GO:0005737 cytoplasm; GO:0005829 cytosol;	GO:0003824 catalytic activity; GO:0004812 aminoacyl-tRNA ligase activity; GO:0004813 alanine-tRNA ligase activity; GO:0005488 binding; GO:0016597 amino acid binding; GO:0016874 ligase activity; GO:0016875 ligase activity, forming carbon-oxygen bonds; GO:0031406 carboxylic acid binding; GO:0036094 small molecule binding; GO:0043167 ion binding; GO:0043168 anion binding; GO:0043177 organic acid bin…	PF07973	PF07973 Threonyl and Alanyl tRNA synthetase second additional domain	J	COG0013	Alanyl-tRNA synthetase
P71009	Putative ABC transporter ATP-binding protein AlbC OS=Bacillus subtilis (strain 168) OX=224308 GN=albC PE=2 SV=1	albC	27.233	40.2	20	8	8	8	6	5	4	5	7	5	6	5	7	5	6	5	7	5	6	5	117510	131950	165250	155550	0.824256	0.925543	1.15912	1.09108	1.12288	1.40626	1.32372	CytoplasmicMembrane	K01990	ABC-2.A; ABC-2 type transport system ATP-binding protein					PF00005	PF00005 ABC transporter	V	COG1131	ABC-type multidrug transport system, ATPase component
Q08352	Alanine dehydrogenase OS=Bacillus subtilis (strain 168) OX=224308 GN=ald PE=1 SV=1	ald	39.683	82.3	161	23	23	23	20	16	61	64	21	19	23	23	21	19	23	23	21	19	23	23	847100	881800	10239000	9725400	0.156196	0.162594	1.88796	1.79325	1.04096	12.0871	11.4808	Cytoplasmic	K00259	ald; alanine dehydrogenase [EC:1.4.1.1]	map00250 Alanine, aspartate and glutamate metabolism; map00430 Taurine and hypotaurine metabolism; map01100 Metabolic pathways	GO:0006082 organic acid metabolic process; GO:0006520 amino acid metabolic process; GO:0006522 alanine metabolic process; GO:0006524 alanine catabolic process; GO:0006807 nitrogen compound metabolic process; GO:0008152 metabolic process; GO:0009056 catabolic process; GO:0009063 amino acid catabolic process; GO:0009078 pyruvate family amino acid metabolic process; GO:0009080 pyruvate family amino …	GO:0005622 intracellular anatomical structure; GO:0005737 cytoplasm; GO:0005829 cytosol;	GO:0000286 alanine dehydrogenase activity; GO:0003824 catalytic activity; GO:0016491 oxidoreductase activity; GO:0016638 oxidoreductase activity, acting on the CH-NH2 group of donors;	PF05222; PF01262	PF05222 Alanine dehydrogenase/PNT, N-terminal domain; PF01262 Alanine dehydrogenase/PNT, C-terminal domain	E	COG0686	Alanine dehydrogenase (includes sporulation protein SpoVN)
P46329	Putative aldehyde dehydrogenase AldX OS=Bacillus subtilis (strain 168) OX=224308 GN=aldX PE=3 SV=2	aldX	49.571	7.4	6	2	2	2	2	2	1	1	2	2	2	1	2	2	2	1	2	2	2	1	88116	86667	53882	0	1.15605	1.13704	0.706912		0.983556	0.611489		Cytoplasmic	K00128	ALDH; aldehyde dehydrogenase (NAD+) [EC:1.2.1.3]	map00010 Glycolysis / Gluconeogenesis; map00053 Ascorbate and aldarate metabolism; map00071 Fatty acid degradation; map00280 Valine, leucine and isoleucine degradation; map00310 Lysine degradation; map00330 Arginine and proline metabolism; map00340 Histidine metabolism; map00380 Tryptophan metabolism; map00410 beta-Alanine metabolism; map00561 Glycerolipid metabolism; map00620 Pyruvate metabolism…						I	COG1012	Acyl-CoA reductase or other NAD-dependent aldehyde dehydrogenase
P94358	Putative aldehyde dehydrogenase AldY OS=Bacillus subtilis (strain 168) OX=224308 GN=aldY PE=1 SV=1	aldY	52.82	16.7	17	6	6	6	4	2	4	7	5	4	5	6	5	4	5	6	5	4	5	6	158630	136900	165420	157240	1.02642	0.885812	1.07035	1.01742	0.863015	1.0428	0.991237	Cytoplasmic	K00128	ALDH; aldehyde dehydrogenase (NAD+) [EC:1.2.1.3]	map00010 Glycolysis / Gluconeogenesis; map00053 Ascorbate and aldarate metabolism; map00071 Fatty acid degradation; map00280 Valine, leucine and isoleucine degradation; map00310 Lysine degradation; map00330 Arginine and proline metabolism; map00340 Histidine metabolism; map00380 Tryptophan metabolism; map00410 beta-Alanine metabolism; map00561 Glycerolipid metabolism; map00620 Pyruvate metabolism…	GO:0008152 metabolic process;		GO:0003824 catalytic activity; GO:0004029 aldehyde dehydrogenase (NAD+) activity; GO:0016491 oxidoreductase activity; GO:0016620 oxidoreductase activity, acting on the aldehyde or oxo group of donors, NAD or NADP as acceptor; GO:0016903 oxidoreductase activity, acting on the aldehyde or oxo group of donors; GO:0018479 benzaldehyde dehydrogenase (NAD+) activity;			I	COG1012	Acyl-CoA reductase or other NAD-dependent aldehyde dehydrogenase
P37878	DNA-3-methyladenine glycosylase OS=Bacillus subtilis (strain 168) OX=224308 GN=alkA PE=1 SV=1	alkA	35.633	5.6	4	1	1	1	1	1	1	1	1	1	1	1	1	1	1	1	1	1	1	1	0	0	0	0								Unknown	K01247	alkA; DNA-3-methyladenine glycosylase II [EC:3.2.2.21]	map03410 Base excision repair	GO:0006139 nucleobase-containing compound metabolic process; GO:0006259 DNA metabolic process; GO:0006281 DNA repair; GO:0006284 base-excision repair; GO:0006285 base-excision repair, AP site formation; GO:0006304 DNA modification; GO:0006307 DNA dealkylation involved in DNA repair; GO:0006725 cellular aromatic compound metabolic process; GO:0006807 nitrogen compound metabolic process; GO:0006950…	GO:0005622 intracellular anatomical structure; GO:0005737 cytoplasm; GO:0032991 protein-containing complex; GO:0032993 protein-DNA complex;	GO:0003676 nucleic acid binding; GO:0003677 DNA binding; GO:0003684 damaged DNA binding; GO:0003824 catalytic activity; GO:0003905 alkylbase DNA N-glycosylase activity; GO:0005488 binding; GO:0008725 DNA-3-methyladenine glycosylase activity; GO:0016787 hydrolase activity; GO:0016798 hydrolase activity, acting on glycosyl bonds; GO:0016799 hydrolase activity, hydrolyzing N-glycosyl compounds; GO:0…	PF00730	PF00730 HhH-GPD superfamily base excision DNA repair protein	L	COG0122	3-methyladenine DNA glycosylase/8-oxoguanine DNA glycosylase
P10725	Alanine racemase 1 OS=Bacillus subtilis (strain 168) OX=224308 GN=alr1 PE=3 SV=2	alr1	43.265	56	67	17	17	17	20	19	13	15	16	16	15	14	16	16	15	14	16	16	15	14	748330	696620	456130	467620	1.2637	1.17638	0.770262	0.789665	0.930899	0.609531	0.624885	Cytoplasmic	K01775	alr; alanine racemase [EC:5.1.1.1]	map00470 D-Amino acid metabolism; map01100 Metabolic pathways				PF01168; PF00842	PF01168 Alanine racemase, N-terminal domain; PF00842 Alanine racemase, C-terminal domain	M	COG0787	Alanine racemase
Q04777	Alpha-acetolactate decarboxylase OS=Bacillus subtilis (strain 168) OX=224308 GN=alsD PE=1 SV=1	alsD	28.799	43.5	29	8	8	8	7	8	8	6	8	7	8	7	8	7	8	7	8	7	8	7	334250	399210	293540	299940	1.00758	1.2034	0.884863	0.904155	1.19435	0.878205	0.897352	Unknown	K01575	alsD, budA, aldC; acetolactate decarboxylase [EC:4.1.1.5]	map00650 Butanoate metabolism; map00660 C5-Branched dibasic acid metabolism; map01110 Biosynthesis of secondary metabolites			GO:0003824 catalytic activity; GO:0016829 lyase activity; GO:0016830 carbon-carbon lyase activity; GO:0016831 carboxy-lyase activity; GO:0047605 acetolactate decarboxylase activity;	PF03306	PF03306 Alpha-acetolactate decarboxylase	Q	COG3527	Alpha-acetolactate decarboxylase
Q04778	HTH-type transcriptional regulator AlsR OS=Bacillus subtilis (strain 168) OX=224308 GN=alsR PE=3 SV=1	alsR	34.332	16.2	8	4	4	4	3	2	1	2	3	3	2	3	3	3	2	3	3	3	2	3	57440	63953	66074	63753	0.914577	1.01828	1.05205	1.01509	1.11339	1.15031	1.10991	Unknown							PF00126	PF00126 Bacterial regulatory helix-turn-helix protein, lysR family	K	COG0583	DNA-binding transcriptional regulator, LysR family
Q04789	Acetolactate synthase OS=Bacillus subtilis (strain 168) OX=224308 GN=alsS PE=2 SV=3	alsS	62.003	13.5	7	5	5	5	0	2	3	2	2	4	4	4	2	4	4	4	2	4	4	4	26090	21424	41171	36413	0.834226	0.685031	1.31644	1.1643	0.821158	1.57804	1.39567	Cytoplasmic	K01652	E2.2.1.6L, ilvB, ilvG, ilvI; acetolactate synthase I/II/III large subunit [EC:2.2.1.6]	map00290 Valine, leucine and isoleucine biosynthesis; map00650 Butanoate metabolism; map00660 C5-Branched dibasic acid metabolism; map00770 Pantothenate and CoA biosynthesis; map01100 Metabolic pathways; map01110 Biosynthesis of secondary metabolites; map01210 2-Oxocarboxylic acid metabolism; map01230 Biosynthesis of amino acids				PF02776; PF00205; PF02775	PF02776 Thiamine pyrophosphate enzyme, N-terminal TPP binding domain; PF00205 Thiamine pyrophosphate enzyme, central domain; PF02775 Thiamine pyrophosphate enzyme, C-terminal TPP binding domain	EH	COG0028	Acetolactate synthase large subunit or other thiamine pyrophosphate-requiring enzyme
Q45068	Amino-acid carrier protein AlsT OS=Bacillus subtilis (strain 168) OX=224308 GN=alsT PE=2 SV=1	alsT	50.299	16.6	25	9	9	9	8	9	4	4	8	9	9	8	8	9	9	8	8	9	9	8	1357200	1265200	268950	274850	1.71461	1.59838	0.339776	0.34723	0.932213	0.198165	0.202513	Unknown	K03310	TC.AGCS; alanine or glycine:cation symporter, AGCS family			GO:0005886 plasma membrane; GO:0016020 membrane; GO:0071944 cell periphery;				E	COG1115	Na+/alanine symporter
P54983	Amidohydrolase AmhX OS=Bacillus subtilis (strain 168) OX=224308 GN=amhX PE=3 SV=3	amhX	41.591	83.3	76	21	20	21	1	1	37	37	1	4	20	21	1	4	20	20	1	4	20	21	0	13032	4372600	4418900		0.00444044	1.48989	1.50567				Cytoplasmic	K14665	amhX; amidohydrolase [EC:3.5.1.-]					PF07687	PF07687 Peptidase dimerisation domain	R	COG1473	Metal-dependent amidase/aminoacylase/carboxypeptidase
P39762	Aminopeptidase AmpS OS=Bacillus subtilis (strain 168) OX=224308 GN=ampS PE=3 SV=3	ampS	45.798	50.5	70	13	13	13	17	16	19	18	13	12	13	13	13	12	13	13	13	12	13	13	854080	900550	1113100	1036900	0.874941	0.922546	1.14029	1.06223	1.05441	1.30327	1.21405	Cytoplasmic	K19689	ampS, pepS, ampT; aminopeptidase [EC:3.4.11.-]							E	COG2309	Leucyl aminopeptidase (aminopeptidase T)
C0SPA0	Pullulanase OS=Bacillus subtilis (strain 168) OX=224308 GN=amyX PE=1 SV=1	amyX	81.076	3.5	4	2	2	2	0	0	2	2	0	0	2	2	0	0	2	2	0	0	2	2	0	0	40897	38485			1.03038	0.969615				Cytoplasmic	K01200	pulA; pullulanase [EC:3.2.1.41]	map00500 Starch and sucrose metabolism; map01100 Metabolic pathways; map01110 Biosynthesis of secondary metabolites				PF17999; PF02922; PF00128	PF17999 Pullulanase N1-terminal domain; PF02922 Carbohydrate-binding module 48 (Isoamylase N-terminal domain); PF00128 Alpha amylase, catalytic domain	G	COG1523	Pullulanase/glycogen debranching enzyme
P26900	L-asparaginase 1 OS=Bacillus subtilis (strain 168) OX=224308 GN=ansA PE=2 SV=1	ansA	36.454	43.5	58	11	11	11	14	17	12	15	9	11	10	10	9	11	10	10	9	11	10	10	3047000	3191200	2937700	2925400	1.00716	1.05483	0.971036	0.96697	1.04733	0.964129	0.960092	Cytoplasmic	K01424	E3.5.1.1, ansA, ansB; L-asparaginase [EC:3.5.1.1]	map00250 Alanine, aspartate and glutamate metabolism; map00460 Cyanoamino acid metabolism; map01100 Metabolic pathways; map01110 Biosynthesis of secondary metabolites		GO:0005622 intracellular anatomical structure; GO:0005737 cytoplasm;		PF00710; PF17763	PF00710 Asparaginase, N-terminal; PF17763 Glutaminase/Asparaginase C-terminal domain	JE	COG0252	L-asparaginase/archaeal Glu-tRNAGln amidotransferase subunit D
P26899	Aspartate ammonia-lyase OS=Bacillus subtilis (strain 168) OX=224308 GN=ansB PE=3 SV=2	ansB	52.504	68.6	113	21	21	21	28	30	29	26	20	21	19	20	20	21	19	20	20	21	19	20	4990700	5162700	5015200	4958800	0.991822	1.026	0.996691	0.985482	1.03446	1.00491	0.993608	Unknown	K01744	aspA; aspartate ammonia-lyase [EC:4.3.1.1]	map00250 Alanine, aspartate and glutamate metabolism; map01100 Metabolic pathways				PF00206; PF10415	PF00206 Lyase; PF10415 Fumarase C C-terminus	E	COG1027	Aspartate ammonia-lyase
P42061	Oligopeptide-binding protein AppA OS=Bacillus subtilis (strain 168) OX=224308 GN=appA PE=1 SV=2	appA	61.917	5	3	2	2	2	0	0	1	2	0	0	1	2	0	0	1	2	0	0	1	2	0	0	0	0								Unknown	K02035	ABC.PE.S; peptide/nickel transport system substrate-binding protein	map02024 Quorum sensing				PF00496	PF00496 Bacterial extracellular solute-binding proteins, family 5 Middle	E	COG0747	ABC-type transport system, periplasmic component
P42062	Oligopeptide transport system permease protein AppB OS=Bacillus subtilis (strain 168) OX=224308 GN=appB PE=3 SV=2	appB	35.278	4.1	2	1	1	1	0	0	1	1	0	0	1	1	0	0	1	1	0	0	1	1	0	0	0	0								CytoplasmicMembrane	K02033	ABC.PE.P; peptide/nickel transport system permease protein	map02024 Quorum sensing	GO:0006810 transport; GO:0051179 localization; GO:0051234 establishment of localization; GO:0055085 transmembrane transport;		GO:0005215 transporter activity; GO:0022857 transmembrane transporter activity;			EP	COG0601	ABC-type dipeptide/oligopeptide/nickel transport system, permease component
P42064	Oligopeptide transport ATP-binding protein AppD OS=Bacillus subtilis (strain 168) OX=224308 GN=appD PE=3 SV=1	appD	36.311	18.9	6	4	4	4	0	0	3	3	0	0	3	3	0	0	3	3	0	0	3	3	0	0	74357	75131			0.994822	1.00518				Unknown	K02031	ddpD; peptide/nickel transport system ATP-binding protein	map02024 Quorum sensing		GO:0005886 plasma membrane; GO:0016020 membrane; GO:0071944 cell periphery;		PF00005	PF00005 ABC transporter	EP	COG0444	ABC-type dipeptide/oligopeptide/nickel transport system, ATPase component
P42065	Oligopeptide transport ATP-binding protein AppF OS=Bacillus subtilis (strain 168) OX=224308 GN=appF PE=3 SV=2	appF	37.086	17.3	4	4	3	3	0	0	2	2	2	1	4	3	2	1	3	2	2	1	3	2	0	0	54253	49641			1.04439	0.955609				CytoplasmicMembrane	K02032	ddpF; peptide/nickel transport system ATP-binding protein	map02024 Quorum sensing		GO:0005886 plasma membrane; GO:0016020 membrane; GO:0071944 cell periphery;		PF00005	PF00005 ABC transporter	E	COG4608	ABC-type oligopeptide transport system, ATPase component
O34443	Adenine phosphoribosyltransferase OS=Bacillus subtilis (strain 168) OX=224308 GN=apt PE=3 SV=1	apt	18.875	52.4	37	9	9	9	10	8	10	9	9	9	8	9	9	9	8	9	9	9	8	9	4304100	3751600	2701800	2728800	1.27658	1.11271	0.801347	0.809355	0.871634	0.627727	0.634	Cytoplasmic	K00759	APRT, apt; adenine phosphoribosyltransferase [EC:2.4.2.7]	map00230 Purine metabolism; map01100 Metabolic pathways	GO:0006139 nucleobase-containing compound metabolic process; GO:0006144 purine nucleobase metabolic process; GO:0006168 adenine salvage; GO:0006725 cellular aromatic compound metabolic process; GO:0006807 nitrogen compound metabolic process; GO:0008152 metabolic process; GO:0009058 biosynthetic process; GO:0009112 nucleobase metabolic process; GO:0009113 purine nucleobase biosynthetic process; GO…	GO:0005622 intracellular anatomical structure; GO:0005737 cytoplasm;	GO:0003824 catalytic activity; GO:0003999 adenine phosphoribosyltransferase activity; GO:0016740 transferase activity; GO:0016757 glycosyltransferase activity; GO:0016763 pentosyltransferase activity;	PF00156	PF00156 Phosphoribosyl transferase domain	F	COG0503	Adenine/guanine phosphoribosyltransferase or related PRPP-binding protein
P94523	L-arabinose isomerase OS=Bacillus subtilis (strain 168) OX=224308 GN=araA PE=2 SV=2	araA	56.121	9.7	10	4	4	4	4	2	2	2	4	2	2	2	4	2	2	2	4	2	2	2	104380	92181	70408	48876	1.32191	1.16742	0.891678	0.618987	0.883129	0.674535	0.468251	Cytoplasmic	K01804	araA; L-arabinose isomerase [EC:5.3.1.4]	map00040 Pentose and glucuronate interconversions; map01100 Metabolic pathways				PF11762	PF11762 L-arabinose isomerase C-terminal domain	G	COG2160	L-arabinose isomerase
P94525	L-ribulose-5-phosphate 4-epimerase OS=Bacillus subtilis (strain 168) OX=224308 GN=araD PE=2 SV=1	araD	25.685	5.2	1	1	1	1	0	1	0	0	0	1	0	1	0	1	0	1	0	1	0	1	0	0	0	0								Cytoplasmic	K03077	araD, ulaF, sgaE, sgbE; L-ribulose-5-phosphate 4-epimerase [EC:5.1.3.4]	map00040 Pentose and glucuronate interconversions; map00053 Ascorbate and aldarate metabolism; map01100 Metabolic pathways; map01120 Microbial metabolism in diverse environments	GO:0005975 carbohydrate metabolic process; GO:0005996 monosaccharide metabolic process; GO:0006793 phosphorus metabolic process; GO:0006796 phosphate-containing compound metabolic process; GO:0008152 metabolic process; GO:0009056 catabolic process; GO:0009058 biosynthetic process; GO:0009987 cellular process; GO:0016052 carbohydrate catabolic process; GO:0019321 pentose metabolic process; GO:0019…	GO:0005622 intracellular anatomical structure; GO:0005737 cytoplasm; GO:0005829 cytosol;	GO:0003824 catalytic activity; GO:0005488 binding; GO:0008270 zinc ion binding; GO:0008742 L-ribulose-phosphate 4-epimerase activity; GO:0016829 lyase activity; GO:0016830 carbon-carbon lyase activity; GO:0016832 aldehyde-lyase activity; GO:0016853 isomerase activity; GO:0016854 racemase and epimerase activity; GO:0016857 racemase and epimerase activity, acting on carbohydrates and derivatives; G…	PF00596	PF00596 Class II Aldolase and Adducin N-terminal domain	EG	COG0235	5-methylthioribulose/5-deoxyribulose/Fuculose 1-phosphate aldolase (methionine salvage, sugar degradation)
P96711	Arabinose metabolism transcriptional repressor OS=Bacillus subtilis (strain 168) OX=224308 GN=araR PE=1 SV=3	araR	40.487	29	28	7	7	7	7	8	7	6	4	7	6	7	4	7	6	7	4	7	6	7	332450	319920	295970	305440	1.06063	1.02066	0.944249	0.974461	0.96231	0.890269	0.918755	Cytoplasmic	K02103	araR; GntR family transcriptional regulator, arabinose operon transcriptional repressor					PF00392; PF13377	PF00392 Bacterial regulatory proteins, gntR family; PF13377 Periplasmic binding protein-like domain	K	COG1609	DNA-binding transcriptional regulator, LacI/PurR family
P23715	N-acetyl-gamma-glutamyl-phosphate reductase OS=Bacillus subtilis (strain 168) OX=224308 GN=argC PE=3 SV=3	argC	37.96	18.8	6	4	4	4	0	0	3	3	0	0	3	4	0	0	3	4	0	0	3	4	0	0	36156	33742			1.03454	0.965464				Cytoplasmic	K00145	argC; N-acetyl-gamma-glutamyl-phosphate reductase [EC:1.2.1.38]	map00220 Arginine biosynthesis; map01100 Metabolic pathways; map01110 Biosynthesis of secondary metabolites; map01210 2-Oxocarboxylic acid metabolism; map01230 Biosynthesis of amino acids	GO:0006082 organic acid metabolic process; GO:0006520 amino acid metabolic process; GO:0006525 arginine metabolic process; GO:0006526 arginine biosynthetic process; GO:0006807 nitrogen compound metabolic process; GO:0008152 metabolic process; GO:0008652 amino acid biosynthetic process; GO:0009058 biosynthetic process; GO:0009064 glutamine family amino acid metabolic process; GO:0009084 glutamine …		GO:0003824 catalytic activity; GO:0003942 N-acetyl-gamma-glutamyl-phosphate reductase activity; GO:0016491 oxidoreductase activity; GO:0016620 oxidoreductase activity, acting on the aldehyde or oxo group of donors, NAD or NADP as acceptor; GO:0016903 oxidoreductase activity, acting on the aldehyde or oxo group of donors;	PF01118; PF02774	PF01118 Semialdehyde dehydrogenase, NAD binding domain; PF02774 Semialdehyde dehydrogenase, dimerisation domain	E	COG0002	N-acetyl-gamma-glutamylphosphate reductase
O34347	Argininosuccinate synthase OS=Bacillus subtilis (strain 168) OX=224308 GN=argG PE=3 SV=1	argG	44.817	22.6	20	8	8	8	6	4	5	5	8	7	8	7	8	7	8	7	8	7	8	7	202780	218450	212240	203720	0.96886	1.04373	1.01406	0.973351	1.07728	1.04665	1.00464	Cytoplasmic	K01940	argG, ASS1; argininosuccinate synthase [EC:6.3.4.5]	map00220 Arginine biosynthesis; map00250 Alanine, aspartate and glutamate metabolism; map01100 Metabolic pathways; map01110 Biosynthesis of secondary metabolites; map01230 Biosynthesis of amino acids	GO:0000050 urea cycle; GO:0000053 argininosuccinate metabolic process; GO:0006082 organic acid metabolic process; GO:0006520 amino acid metabolic process; GO:0006525 arginine metabolic process; GO:0006526 arginine biosynthetic process; GO:0006575 cellular modified amino acid metabolic process; GO:0006807 nitrogen compound metabolic process; GO:0008152 metabolic process; GO:0008652 amino acid bios…	GO:0005622 intracellular anatomical structure; GO:0005737 cytoplasm;	GO:0003824 catalytic activity; GO:0004055 argininosuccinate synthase activity; GO:0016874 ligase activity; GO:0016879 ligase activity, forming carbon-nitrogen bonds;			E	COG0137	Argininosuccinate synthase
O34858	Argininosuccinate lyase OS=Bacillus subtilis (strain 168) OX=224308 GN=argH PE=3 SV=1	argH	51.929	9.5	8	3	3	3	2	0	3	3	2	3	3	3	2	3	3	3	2	3	3	3	140590	122970	90655	79915	1.29537	1.13302	0.83528	0.736323	0.874671	0.644818	0.568426	Cytoplasmic	K01755	argH, ASL; argininosuccinate lyase [EC:4.3.2.1]	map00220 Arginine biosynthesis; map00250 Alanine, aspartate and glutamate metabolism; map01100 Metabolic pathways; map01110 Biosynthesis of secondary metabolites; map01230 Biosynthesis of amino acids	GO:0006082 organic acid metabolic process; GO:0006520 amino acid metabolic process; GO:0006525 arginine metabolic process; GO:0006526 arginine biosynthetic process; GO:0006591 ornithine metabolic process; GO:0006807 nitrogen compound metabolic process; GO:0008152 metabolic process; GO:0008652 amino acid biosynthetic process; GO:0009058 biosynthetic process; GO:0009064 glutamine family amino acid …	GO:0005622 intracellular anatomical structure; GO:0005737 cytoplasm;	GO:0003824 catalytic activity; GO:0004056 argininosuccinate lyase activity; GO:0016829 lyase activity; GO:0016840 carbon-nitrogen lyase activity; GO:0016842 amidine-lyase activity;	PF00206; PF14698	PF00206 Lyase; PF14698 Argininosuccinate lyase C-terminal	E	COG0165	Argininosuccinate lyase
P36843	Arginine biosynthesis bifunctional protein ArgJ OS=Bacillus subtilis (strain 168) OX=224308 GN=argJ PE=3 SV=2	argJ	43.277	7.6	3	3	3	3	1	0	2	0	1	1	3	3	1	1	3	3	1	1	3	3	0	0	100460	96209			1.02161	0.978385				Cytoplasmic	K00620	argJ; glutamate N-acetyltransferase / amino-acid N-acetyltransferase [EC:2.3.1.35 2.3.1.1]	map00220 Arginine biosynthesis; map01100 Metabolic pathways; map01110 Biosynthesis of secondary metabolites; map01210 2-Oxocarboxylic acid metabolism; map01230 Biosynthesis of amino acids	GO:0006082 organic acid metabolic process; GO:0006520 amino acid metabolic process; GO:0006525 arginine metabolic process; GO:0006526 arginine biosynthetic process; GO:0006591 ornithine metabolic process; GO:0006592 ornithine biosynthetic process; GO:0006807 nitrogen compound metabolic process; GO:0008152 metabolic process; GO:0008652 amino acid biosynthetic process; GO:0009058 biosynthetic proce…		GO:0003824 catalytic activity; GO:0004042 acetyl-CoA:L-glutamate N-acetyltransferase activity; GO:0004358 glutamate N-acetyltransferase activity; GO:0008080 N-acetyltransferase activity; GO:0016407 acetyltransferase activity; GO:0016410 N-acyltransferase activity; GO:0016740 transferase activity; GO:0016746 acyltransferase activity; GO:0016747 acyltransferase activity, transferring groups other t…			E	COG1364	Glutamate N-acetyltransferase (ornithine transacetylase)
P17893	Arginine repressor OS=Bacillus subtilis (strain 168) OX=224308 GN=argR PE=1 SV=1	argR	16.832	31.5	16	4	4	4	4	4	5	3	4	4	4	3	4	4	4	3	4	4	4	3	426610	472930	307220	313710	1.12231	1.24417	0.808224	0.825297	1.10858	0.720143	0.735355	Cytoplasmic	K03402	argR, ahrC; transcriptional regulator of arginine metabolism		GO:0006082 organic acid metabolic process; GO:0006355 regulation of DNA-templated transcription; GO:0006520 amino acid metabolic process; GO:0006525 arginine metabolic process; GO:0006807 nitrogen compound metabolic process; GO:0008152 metabolic process; GO:0009064 glutamine family amino acid metabolic process; GO:0009889 regulation of biosynthetic process; GO:0009987 cellular process; GO:0010468…	GO:0005622 intracellular anatomical structure; GO:0005737 cytoplasm;		PF01316; PF02863	PF01316 Arginine repressor, DNA binding domain; PF02863 Arginine repressor, C-terminal domain	K	COG1438	Arginine repressor
P46906	Arginine--tRNA ligase OS=Bacillus subtilis (strain 168) OX=224308 GN=argS PE=3 SV=2	argS	62.722	70.5	147	31	31	31	41	38	36	32	31	30	29	30	31	30	29	30	31	30	29	30	4493700	4520900	2858800	2796900	1.22525	1.23267	0.77948	0.762602	1.00605	0.63618	0.622405	Cytoplasmic	K01887	RARS, argS; arginyl-tRNA synthetase [EC:6.1.1.19]	map00970 Aminoacyl-tRNA biosynthesis	GO:0006082 organic acid metabolic process; GO:0006139 nucleobase-containing compound metabolic process; GO:0006399 tRNA metabolic process; GO:0006412 translation; GO:0006418 tRNA aminoacylation for protein translation; GO:0006420 arginyl-tRNA aminoacylation; GO:0006518 peptide metabolic process; GO:0006520 amino acid metabolic process; GO:0006725 cellular aromatic compound metabolic process; GO:0…	GO:0005622 intracellular anatomical structure; GO:0005737 cytoplasm;	GO:0003824 catalytic activity; GO:0004812 aminoacyl-tRNA ligase activity; GO:0004814 arginine-tRNA ligase activity; GO:0016874 ligase activity; GO:0016875 ligase activity, forming carbon-oxygen bonds; GO:0140098 catalytic activity, acting on RNA; GO:0140101 catalytic activity, acting on a tRNA;	PF03485; PF05746	PF03485 Arginyl tRNA synthetase N terminal domain; PF05746 DALR anticodon binding domain	J	COG0018	Arginyl-tRNA synthetase
P20691	3-phosphoshikimate 1-carboxyvinyltransferase OS=Bacillus subtilis (strain 168) OX=224308 GN=aroA PE=3 SV=1	aroA	45.24	63.1	94	21	21	21	21	22	23	28	19	19	19	18	19	19	19	18	19	19	19	18	979360	971750	1654100	1687900	0.740102	0.734351	1.25	1.27555	0.99223	1.68896	1.72347	Cytoplasmic	K00800	aroA; 3-phosphoshikimate 1-carboxyvinyltransferase [EC:2.5.1.19]	map00400 Phenylalanine, tyrosine and tryptophan biosynthesis; map01100 Metabolic pathways; map01110 Biosynthesis of secondary metabolites; map01230 Biosynthesis of amino acids	GO:0006082 organic acid metabolic process; GO:0008152 metabolic process; GO:0009058 biosynthetic process; GO:0009423 chorismate biosynthetic process; GO:0009987 cellular process; GO:0016053 organic acid biosynthetic process; GO:0019752 carboxylic acid metabolic process; GO:0043436 oxoacid metabolic process; GO:0043648 dicarboxylic acid metabolic process; GO:0043650 dicarboxylic acid biosynthetic …		GO:0003824 catalytic activity; GO:0003866 3-phosphoshikimate 1-carboxyvinyltransferase activity; GO:0016740 transferase activity; GO:0016765 transferase activity, transferring alkyl or aryl (other than methyl) groups;			E	COG0128	5-enolpyruvylshikimate-3-phosphate synthase
P39912	Protein AroA(G) OS=Bacillus subtilis (strain 168) OX=224308 GN=aroA PE=1 SV=1	aroA	39.539	56.4	100	17	17	17	24	23	29	24	16	16	17	16	16	16	17	16	16	16	17	16	3709300	3438000	6701500	7011800	0.711255	0.659233	1.28501	1.34451	0.92686	1.80668	1.89033	Cytoplasmic	K13853	aroG, aroA; 3-deoxy-7-phosphoheptulonate synthase / chorismate mutase [EC:2.5.1.54 5.4.99.5]	map00400 Phenylalanine, tyrosine and tryptophan biosynthesis; map01100 Metabolic pathways; map01110 Biosynthesis of secondary metabolites; map01230 Biosynthesis of amino acids				PF01817; PF00793	PF01817 Chorismate mutase type II; PF00793 DAHP synthetase I family	E	COG2876	3-deoxy-D-arabino-heptulosonate 7-phosphate (DAHP) synthase
P31102	3-dehydroquinate synthase OS=Bacillus subtilis (strain 168) OX=224308 GN=aroB PE=3 SV=1	aroB	40.817	58.3	85	20	20	20	17	20	24	24	17	17	18	18	17	17	18	18	17	17	18	18	443970	468250	1111600	1142000	0.560954	0.591632	1.4045	1.44291	1.05469	2.50377	2.57225	Unknown	K01735	aroB; 3-dehydroquinate synthase [EC:4.2.3.4]	map00400 Phenylalanine, tyrosine and tryptophan biosynthesis; map01100 Metabolic pathways; map01110 Biosynthesis of secondary metabolites; map01230 Biosynthesis of amino acids				PF01761	PF01761 3-dehydroquinate synthase	E	COG0337	3-dehydroquinate synthetase
P31104	Chorismate synthase OS=Bacillus subtilis (strain 168) OX=224308 GN=aroC PE=1 SV=3	aroC	42.805	44.9	84	18	18	18	19	20	24	21	18	18	18	18	18	18	18	18	18	18	18	18	1506000	1486100	2793300	2822400	0.69983	0.690583	1.29803	1.31155	0.986786	1.85478	1.8741	Cytoplasmic	K01736	aroC; chorismate synthase [EC:4.2.3.5]	map00400 Phenylalanine, tyrosine and tryptophan biosynthesis; map01100 Metabolic pathways; map01110 Biosynthesis of secondary metabolites; map01230 Biosynthesis of amino acids	GO:0006082 organic acid metabolic process; GO:0006520 amino acid metabolic process; GO:0006725 cellular aromatic compound metabolic process; GO:0006807 nitrogen compound metabolic process; GO:0008152 metabolic process; GO:0008652 amino acid biosynthetic process; GO:0009058 biosynthetic process; GO:0009072 aromatic amino acid metabolic process; GO:0009073 aromatic amino acid family biosynthetic pr…	GO:0005622 intracellular anatomical structure; GO:0005737 cytoplasm; GO:0005829 cytosol;	GO:0000166 nucleotide binding; GO:0003824 catalytic activity; GO:0004107 chorismate synthase activity; GO:0005488 binding; GO:0010181 FMN binding; GO:0016829 lyase activity; GO:0016835 carbon-oxygen lyase activity; GO:0016838 carbon-oxygen lyase activity, acting on phosphates; GO:0032553 ribonucleotide binding; GO:0036094 small molecule binding; GO:0043167 ion binding; GO:0043168 anion binding; G…			E	COG0082	Chorismate synthase
P35146	3-dehydroquinate dehydratase OS=Bacillus subtilis (strain 168) OX=224308 GN=aroD PE=3 SV=1	aroD	28.131	52.9	33	10	10	10	9	9	8	7	10	9	9	9	10	9	9	9	10	9	9	9	656690	671530	590710	566390	1.05691	1.08079	0.950719	0.911577	1.0226	0.899526	0.862492	Unknown	K03785	aroD; 3-dehydroquinate dehydratase I [EC:4.2.1.10]	map00400 Phenylalanine, tyrosine and tryptophan biosynthesis; map01100 Metabolic pathways; map01110 Biosynthesis of secondary metabolites; map01230 Biosynthesis of amino acids	GO:0006082 organic acid metabolic process; GO:0006725 cellular aromatic compound metabolic process; GO:0008152 metabolic process; GO:0009058 biosynthetic process; GO:0009712 catechol-containing compound metabolic process; GO:0009713 catechol-containing compound biosynthetic process; GO:0009987 cellular process; GO:0016053 organic acid biosynthetic process; GO:0018958 phenol-containing compound me…		GO:0003824 catalytic activity; GO:0003855 3-dehydroquinate dehydratase activity; GO:0016829 lyase activity; GO:0016835 carbon-oxygen lyase activity; GO:0016836 hydro-lyase activity;	PF01487	PF01487 Type I 3-dehydroquinase	E	COG0710	3-dehydroquinate dehydratase
P54374	Shikimate dehydrogenase (NADP(+)) OS=Bacillus subtilis (strain 168) OX=224308 GN=aroE PE=3 SV=2	aroE	30.608	37.9	44	8	8	8	11	10	11	12	8	8	8	8	8	8	8	8	8	8	8	8	556480	565610	596480	579640	0.968545	0.984436	1.03816	1.00885	1.01641	1.07188	1.04162	Cytoplasmic	K00014	aroE; shikimate dehydrogenase [EC:1.1.1.25]	map00400 Phenylalanine, tyrosine and tryptophan biosynthesis; map00999 Biosynthesis of various plant secondary metabolites; map01100 Metabolic pathways; map01110 Biosynthesis of secondary metabolites; map01230 Biosynthesis of amino acids	GO:0006082 organic acid metabolic process; GO:0008152 metabolic process; GO:0009058 biosynthetic process; GO:0009423 chorismate biosynthetic process; GO:0009987 cellular process; GO:0016053 organic acid biosynthetic process; GO:0019632 shikimate metabolic process; GO:0019752 carboxylic acid metabolic process; GO:0032787 monocarboxylic acid metabolic process; GO:0043436 oxoacid metabolic process; …	GO:0005622 intracellular anatomical structure; GO:0005737 cytoplasm; GO:0005829 cytosol;	GO:0000166 nucleotide binding; GO:0003824 catalytic activity; GO:0004764 shikimate 3-dehydrogenase (NADP+) activity; GO:0005488 binding; GO:0016491 oxidoreductase activity; GO:0016614 oxidoreductase activity, acting on CH-OH group of donors; GO:0016616 oxidoreductase activity, acting on the CH-OH group of donors, NAD or NADP as acceptor; GO:0036094 small molecule binding; GO:0050661 NADP binding;…	PF08501; PF18317	PF08501 Shikimate dehydrogenase substrate binding domain; PF18317 Shikimate 5'-dehydrogenase C-terminal domain	E	COG0169	Shikimate 5-dehydrogenase
P19080	Chorismate mutase AroH OS=Bacillus subtilis (strain 168) OX=224308 GN=aroH PE=1 SV=2	aroH	14.517	52	19	4	4	4	2	4	7	6	3	3	4	4	3	3	4	4	3	3	4	4	807400	852770	1379000	1300700	0.74417	0.785987	1.27101	1.19884	1.05619	1.70795	1.61097	Cytoplasmic	K06208	aroH; chorismate mutase [EC:5.4.99.5]	map00400 Phenylalanine, tyrosine and tryptophan biosynthesis; map01100 Metabolic pathways; map01110 Biosynthesis of secondary metabolites; map01230 Biosynthesis of amino acids	GO:0006082 organic acid metabolic process; GO:0008152 metabolic process; GO:0009987 cellular process; GO:0019752 carboxylic acid metabolic process; GO:0043436 oxoacid metabolic process; GO:0043648 dicarboxylic acid metabolic process; GO:0044237 cellular metabolic process; GO:0044281 small molecule metabolic process; GO:0046417 chorismate metabolic process; GO:0071704 organic substance metabolic p…		GO:0003824 catalytic activity; GO:0004106 chorismate mutase activity; GO:0016853 isomerase activity; GO:0016866 intramolecular transferase activity;	PF07736	PF07736 Chorismate mutase type I	E	COG4401	Chorismate mutase AroH
P37944	Shikimate kinase OS=Bacillus subtilis (strain 168) OX=224308 GN=aroK PE=3 SV=2	aroK	21.923	45.2	29	7	6	7	8	6	8	7	6	5	6	6	6	5	6	5	6	5	6	6	559140	567790	712950	683840	0.886216	0.899926	1.13	1.08386	1.01547	1.27508	1.22302	Cytoplasmic	K00891	aroK, aroL; shikimate kinase [EC:2.7.1.71]	map00400 Phenylalanine, tyrosine and tryptophan biosynthesis; map01100 Metabolic pathways; map01110 Biosynthesis of secondary metabolites; map01230 Biosynthesis of amino acids	GO:0006082 organic acid metabolic process; GO:0006520 amino acid metabolic process; GO:0006725 cellular aromatic compound metabolic process; GO:0006793 phosphorus metabolic process; GO:0006796 phosphate-containing compound metabolic process; GO:0006807 nitrogen compound metabolic process; GO:0008152 metabolic process; GO:0008652 amino acid biosynthetic process; GO:0009058 biosynthetic process; GO…		GO:0000287 magnesium ion binding; GO:0003824 catalytic activity; GO:0004765 shikimate kinase activity; GO:0005488 binding; GO:0016301 kinase activity; GO:0016740 transferase activity; GO:0016772 transferase activity, transferring phosphorus-containing groups; GO:0016773 phosphotransferase activity, alcohol group as acceptor; GO:0043167 ion binding; GO:0043169 cation binding; GO:0046872 metal ion …	PF01202	PF01202 Shikimate kinase	E	COG0703	Shikimate kinase
P45947	Arsenate reductase OS=Bacillus subtilis (strain 168) OX=224308 GN=arsC PE=1 SV=1	arsC	15.595	7.2	4	1	1	1	1	1	1	1	1	1	1	1	1	1	1	1	1	1	1	1	0	0	0	0								Cytoplasmic	K03741	arsC; arsenate reductase (thioredoxin) [EC:1.20.4.4]		GO:0008152 metabolic process; GO:0042221 response to chemical; GO:0046685 response to arsenic-containing substance; GO:0050896 response to stimulus;		GO:0003824 catalytic activity; GO:0008794 arsenate reductase (glutaredoxin) activity; GO:0016491 oxidoreductase activity; GO:0030611 arsenate reductase activity; GO:0030613 oxidoreductase activity, acting on phosphorus or arsenic in donors; GO:0030614 oxidoreductase activity, acting on phosphorus or arsenic in donors, disulfide as acceptor;	PF01451	PF01451 Low molecular weight phosphotyrosine protein phosphatase	T	COG0394	Protein-tyrosine-phosphatase
P45949	Arsenical resistance operon repressor OS=Bacillus subtilis (strain 168) OX=224308 GN=arsR PE=1 SV=1	arsR	12.287	24.8	4	2	2	2	2	1	0	1	2	1	2	2	2	1	2	2	2	1	2	2	68366	0	55846	57213	1.13048		0.923456	0.94606		0.816868	0.836863	Unknown	K03892	arsR; ArsR family transcriptional regulator, arsenate/arsenite/antimonite-responsive transcriptional repressor		GO:0006355 regulation of DNA-templated transcription; GO:0009889 regulation of biosynthetic process; GO:0010468 regulation of gene expression; GO:0010556 regulation of macromolecule biosynthetic process; GO:0019219 regulation of nucleobase-containing compound metabolic process; GO:0019222 regulation of metabolic process; GO:0031323 regulation of cellular metabolic process; GO:0031326 regulation o…		GO:0001067 transcription regulatory region nucleic acid binding; GO:0003676 nucleic acid binding; GO:0003677 DNA binding; GO:0005488 binding; GO:0097159 organic cyclic compound binding; GO:1901363 heterocyclic compound binding;	PF01022	PF01022 Bacterial regulatory protein, arsR family	K	COG0640	DNA-binding transcriptional regulator, ArsR family
P54537	Arginine transport ATP-binding protein ArtM OS=Bacillus subtilis (strain 168) OX=224308 GN=artM PE=1 SV=1	artM	26.949	31.2	13	5	5	5	3	3	3	4	5	4	4	4	5	4	4	4	5	4	4	4	136280	161960	72224	65908	1.24921	1.4846	0.662041	0.604145	1.18844	0.529968	0.483622	Unknown	K23060	artR, artM; arginine/lysine/histidine transport system ATP-binding protein [EC:7.4.2.1]	map02010 ABC transporters				PF00005	PF00005 ABC transporter	E	COG1126	ABC-type polar amino acid transport system, ATPase component
P54535	Arginine-binding extracellular protein ArtP OS=Bacillus subtilis (strain 168) OX=224308 GN=artP PE=1 SV=1	artP	28.312	48.2	25	10	10	10	8	8	5	4	10	9	7	7	10	9	7	7	10	9	7	7	305270	301720	191690	177980	1.25026	1.23572	0.785084	0.728933	0.988371	0.627936	0.583025	Unknown	K23059	artP, artI; arginine/lysine/histidine transporter system substrate-binding protein	map02010 ABC transporters				PF00497	PF00497 Bacterial extracellular solute-binding proteins, family 3	ET	COG0834	ABC-type amino acid transport/signal transduction system, periplasmic component/domain
P54536	Arginine transport system permease protein ArtQ OS=Bacillus subtilis (strain 168) OX=224308 GN=artQ PE=1 SV=1	artQ	23.897	11	4	2	2	2	1	0	2	1	2	1	2	2	2	1	2	2	2	1	2	2	54390	0	17924	40171	1.45059		0.478037	1.07137		0.329546	0.738573	CytoplasmicMembrane	K17077	artQ; arginine/lysine/histidine transport system permease protein	map02010 ABC transporters	GO:0003333 amino acid transmembrane transport; GO:0006810 transport; GO:0006811 monoatomic ion transport; GO:0006820 monoatomic anion transport; GO:0006865 amino acid transport; GO:0015711 organic anion transport; GO:0015849 organic acid transport; GO:0034220 monoatomic ion transmembrane transport; GO:0046942 carboxylic acid transport; GO:0051179 localization; GO:0051234 establishment of localiza…	GO:0005886 plasma membrane; GO:0016020 membrane; GO:0071944 cell periphery;	GO:0005215 transporter activity; GO:0005342 organic acid transmembrane transporter activity; GO:0008509 monoatomic anion transmembrane transporter activity; GO:0008514 organic anion transmembrane transporter activity; GO:0015075 monoatomic ion transmembrane transporter activity; GO:0015171 amino acid transmembrane transporter activity; GO:0015318 inorganic molecular entity transmembrane transport…			E	COG0765	ABC-type amino acid transport system, permease component
Q04797	Aspartate-semialdehyde dehydrogenase OS=Bacillus subtilis (strain 168) OX=224308 GN=asd PE=1 SV=1	asd	37.847	70.5	156	16	16	16	31	38	42	45	15	15	15	16	15	15	15	16	15	15	15	16	3414200	3324200	5611900	5733300	0.755204	0.735296	1.24132	1.26818	0.97364	1.64369	1.67925	Cytoplasmic	K00133	asd; aspartate-semialdehyde dehydrogenase [EC:1.2.1.11]	map00260 Glycine, serine and threonine metabolism; map00261 Monobactam biosynthesis; map00270 Cysteine and methionine metabolism; map00300 Lysine biosynthesis; map01100 Metabolic pathways; map01110 Biosynthesis of secondary metabolites; map01120 Microbial metabolism in diverse environments; map01210 2-Oxocarboxylic acid metabolism; map01230 Biosynthesis of amino acids				PF01118; PF02774	PF01118 Semialdehyde dehydrogenase, NAD binding domain; PF02774 Semialdehyde dehydrogenase, dimerisation domain	E	COG0136	Aspartate-semialdehyde dehydrogenase
P54420	Asparagine synthetase [glutamine-hydrolyzing] 1 OS=Bacillus subtilis (strain 168) OX=224308 GN=asnB PE=1 SV=2	asnB	72.665	64.9	279	33	33	33	76	77	61	65	33	32	33	32	33	32	33	32	33	32	33	32	6566100	6956400	4276800	3985100	1.20565	1.27732	0.785296	0.731735	1.05944	0.651346	0.60692	Cytoplasmic	K01953	asnB, ASNS; asparagine synthase (glutamine-hydrolysing) [EC:6.3.5.4]	map00250 Alanine, aspartate and glutamate metabolism; map01100 Metabolic pathways; map01110 Biosynthesis of secondary metabolites; map01230 Biosynthesis of amino acids				PF13537; PF00733	PF13537 Glutamine amidotransferase domain; PF00733 Asparagine synthase	E	COG0367	Asparagine synthetase B (glutamine-hydrolyzing)
P39772	Asparagine--tRNA ligase OS=Bacillus subtilis (strain 168) OX=224308 GN=asnS PE=3 SV=2	asnS	49.083	72.1	162	24	24	24	42	46	35	39	22	24	23	23	22	24	23	23	22	24	23	23	16085000	15437000	12068000	12043000	1.15651	1.10992	0.867686	0.865889	0.959714	0.750264	0.74871	Cytoplasmic	K01893	NARS, asnS; asparaginyl-tRNA synthetase [EC:6.1.1.22]	map00970 Aminoacyl-tRNA biosynthesis		GO:0005622 intracellular anatomical structure; GO:0005737 cytoplasm;		PF01336; PF00152	PF01336 OB-fold nucleic acid binding domain; PF00152 tRNA synthetases class II (D, K and N)	J	COG0017	Aspartyl/asparaginyl-tRNA synthetase
P53001	Aspartate aminotransferase OS=Bacillus subtilis (strain 168) OX=224308 GN=aspB PE=3 SV=1	aspB	43.087	60.3	119	20	19	20	28	31	29	31	18	19	19	20	17	18	18	19	18	19	19	20	4803600	4903100	7019100	6828500	0.815749	0.832646	1.19199	1.15962	1.02071	1.46122	1.42154	Cytoplasmic	K00812	aspB; aspartate aminotransferase [EC:2.6.1.1]	map00220 Arginine biosynthesis; map00250 Alanine, aspartate and glutamate metabolism; map00270 Cysteine and methionine metabolism; map00330 Arginine and proline metabolism; map00350 Tyrosine metabolism; map00360 Phenylalanine metabolism; map00400 Phenylalanine, tyrosine and tryptophan biosynthesis; map00401 Novobiocin biosynthesis; map01100 Metabolic pathways; map01110 Biosynthesis of secondary m…			GO:0003824 catalytic activity; GO:0008483 transaminase activity; GO:0016740 transferase activity; GO:0016769 transferase activity, transferring nitrogenous groups; GO:0047297 asparagine-oxo-acid transaminase activity;	PF00155	PF00155 Aminotransferase class I and II	E	COG0436	Aspartate/methionine/tyrosine aminotransferase
O32038	Aspartate--tRNA(Asp/Asn) ligase OS=Bacillus subtilis (strain 168) OX=224308 GN=aspS PE=3 SV=1	aspS	65.974	51.2	95	22	21	22	28	24	21	22	21	22	20	20	21	21	20	20	21	22	20	20	5176800	4531400	3762800	4048200	1.18197	1.03461	0.859126	0.924289	0.875328	0.726858	0.781989	Cytoplasmic	K01876	DARS2, aspS; aspartyl-tRNA synthetase [EC:6.1.1.12]	map00970 Aminoacyl-tRNA biosynthesis				PF01336; PF00152; PF02938	PF01336 OB-fold nucleic acid binding domain; PF00152 tRNA synthetases class II (D, K and N) ; PF02938 GAD domain	J	COG0173	Aspartyl-tRNA synthetase
P37808	ATP synthase subunit alpha OS=Bacillus subtilis (strain 168) OX=224308 GN=atpA PE=1 SV=3	atpA	54.598	54.2	182	25	25	25	49	47	42	44	25	25	25	24	25	25	25	24	25	25	25	24	12767000	12550000	10933000	11058000	1.07948	1.06113	0.92441	0.934979	0.983003	0.856348	0.866139	Unknown	K02111	ATPF1A, atpA; F-type H+/Na+-transporting ATPase subunit alpha [EC:7.1.2.2 7.2.2.1]	map00190 Oxidative phosphorylation; map00195 Photosynthesis; map01100 Metabolic pathways				PF02874; PF00006; PF00306	PF02874 ATP synthase alpha/beta family, beta-barrel domain; PF00006 ATP synthase alpha/beta family, nucleotide-binding domain; PF00306 ATP synthase alpha/beta chain, C terminal domain	C	COG0056	FoF1-type ATP synthase, alpha subunit
P37813	ATP synthase subunit a OS=Bacillus subtilis (strain 168) OX=224308 GN=atpB PE=1 SV=1	atpB	27.054	18.4	12	4	4	4	2	3	4	3	4	4	4	4	4	4	4	4	4	4	4	4	518130	479290	414700	469710	1.10133	1.01877	0.881482	0.998411	0.925038	0.800378	0.906549	Unknown	K02108	ATPF0A, atpB; F-type H+-transporting ATPase subunit a	map00190 Oxidative phosphorylation; map00195 Photosynthesis; map01100 Metabolic pathways	GO:0006139 nucleobase-containing compound metabolic process; GO:0006163 purine nucleotide metabolic process; GO:0006164 purine nucleotide biosynthetic process; GO:0006725 cellular aromatic compound metabolic process; GO:0006753 nucleoside phosphate metabolic process; GO:0006754 ATP biosynthetic process; GO:0006793 phosphorus metabolic process; GO:0006796 phosphate-containing compound metabolic pr…	GO:0005622 intracellular anatomical structure; GO:0005886 plasma membrane; GO:0016020 membrane; GO:0016469 proton-transporting two-sector ATPase complex; GO:0032991 protein-containing complex; GO:0033177 proton-transporting two-sector ATPase complex, proton-transporting domain; GO:0045259 proton-transporting ATP synthase complex; GO:0045263 proton-transporting ATP synthase complex, coupling facto…	GO:0003824 catalytic activity; GO:0005215 transporter activity; GO:0008324 monoatomic cation transmembrane transporter activity; GO:0015075 monoatomic ion transmembrane transporter activity; GO:0015078 proton transmembrane transporter activity; GO:0015318 inorganic molecular entity transmembrane transporter activity; GO:0015399 primary active transmembrane transporter activity; GO:0016462 pyropho…	PF00119	PF00119 ATP synthase A chain	C	COG0356	FoF1-type ATP synthase, membrane subunit a
P37812	ATP synthase epsilon chain OS=Bacillus subtilis (strain 168) OX=224308 GN=atpC PE=1 SV=1	atpC	14.209	59.8	51	7	7	7	12	13	12	14	7	7	7	7	7	7	7	7	7	7	7	7	6797100	6645800	6023500	5765100	1.07756	1.05357	0.954917	0.913953	0.977741	0.886187	0.848171	Cytoplasmic	K02114	ATPF1E, atpC; F-type H+-transporting ATPase subunit epsilon	map00190 Oxidative phosphorylation; map00195 Photosynthesis; map01100 Metabolic pathways	GO:0006139 nucleobase-containing compound metabolic process; GO:0006163 purine nucleotide metabolic process; GO:0006164 purine nucleotide biosynthetic process; GO:0006725 cellular aromatic compound metabolic process; GO:0006753 nucleoside phosphate metabolic process; GO:0006754 ATP biosynthetic process; GO:0006793 phosphorus metabolic process; GO:0006796 phosphate-containing compound metabolic pr…	GO:0005622 intracellular anatomical structure; GO:0016020 membrane; GO:0016469 proton-transporting two-sector ATPase complex; GO:0032991 protein-containing complex; GO:0033178 proton-transporting two-sector ATPase complex, catalytic domain; GO:0045259 proton-transporting ATP synthase complex; GO:0045261 proton-transporting ATP synthase complex, catalytic core F(1); GO:0098796 membrane protein com…		PF02823; PF00401	PF02823 ATP synthase, Delta/Epsilon chain, beta-sandwich domain; PF00401 ATP synthase, Delta/Epsilon chain, long alpha-helix domain	C	COG0355	FoF1-type ATP synthase, epsilon subunit
P37809	ATP synthase subunit beta OS=Bacillus subtilis (strain 168) OX=224308 GN=atpD PE=1 SV=1	atpD	51.42	80.5	286	24	24	24	68	78	68	72	24	24	24	24	24	24	24	24	24	24	24	24	18865000	18226000	16176000	16442000	1.0825	1.04583	0.928202	0.943465	0.966128	0.857461	0.871561	CytoplasmicMembrane	K02112	ATPF1B, atpD; F-type H+/Na+-transporting ATPase subunit beta [EC:7.1.2.2 7.2.2.1]	map00190 Oxidative phosphorylation; map00195 Photosynthesis; map01100 Metabolic pathways				PF02874; PF00006	PF02874 ATP synthase alpha/beta family, beta-barrel domain; PF00006 ATP synthase alpha/beta family, nucleotide-binding domain	C	COG0055	FoF1-type ATP synthase, beta subunit
P37814	ATP synthase subunit b OS=Bacillus subtilis (strain 168) OX=224308 GN=atpF PE=1 SV=1	atpF	19.208	49.4	55	11	11	11	16	12	12	15	11	11	11	11	11	11	11	11	11	11	11	11	4717900	4633400	3412500	3943100	1.12957	1.10934	0.817028	0.944065	0.982089	0.723309	0.835774	Unknown	K02109	ATPF0B, atpF; F-type H+-transporting ATPase subunit b	map00190 Oxidative phosphorylation; map00195 Photosynthesis; map01100 Metabolic pathways						C	COG0711	FoF1-type ATP synthase, membrane subunit b or b'
P37810	ATP synthase gamma chain OS=Bacillus subtilis (strain 168) OX=224308 GN=atpG PE=1 SV=2	atpG	31.655	45.6	47	11	11	11	12	10	12	13	10	11	11	11	10	11	11	11	10	11	11	11	2439600	2072200	2084500	2204600	1.1088	0.941813	0.947403	1.00199	0.849402	0.854443	0.903673	Unknown	K02115	ATPF1G, atpG; F-type H+-transporting ATPase subunit gamma	map00190 Oxidative phosphorylation; map00195 Photosynthesis; map01100 Metabolic pathways				PF00231	PF00231 ATP synthase	C	COG0224	FoF1-type ATP synthase, gamma subunit
P37811	ATP synthase subunit delta OS=Bacillus subtilis (strain 168) OX=224308 GN=atpH PE=1 SV=1	atpH	19.982	49.7	39	8	8	8	11	10	9	9	7	8	7	8	7	8	7	8	7	8	7	8	3405400	3810400	2569800	3329400	1.03863	1.16215	0.783774	1.01545	1.11893	0.754625	0.977683	Unknown	K02113	ATPF1D, atpH; F-type H+-transporting ATPase subunit delta	map00190 Oxidative phosphorylation; map00195 Photosynthesis; map01100 Metabolic pathways						C	COG0712	FoF1-type ATP synthase, delta subunit
O07920	Transcriptional regulator AzlB OS=Bacillus subtilis (strain 168) OX=224308 GN=azlB PE=4 SV=1	azlB	17.464	14.6	8	2	2	2	3	2	2	1	2	2	2	2	2	2	2	2	2	2	2	2	200370	140330	75589	62211	1.67498	1.17308	0.631883	0.52005	0.700354	0.377247	0.310481	Unknown	K03719	lrp; Lrp/AsnC family transcriptional regulator, leucine-responsive regulatory protein		GO:0001101 response to acid chemical; GO:0006355 regulation of DNA-templated transcription; GO:0009889 regulation of biosynthetic process; GO:0010033 response to organic substance; GO:0010243 response to organonitrogen compound; GO:0010468 regulation of gene expression; GO:0010556 regulation of macromolecule biosynthetic process; GO:0019219 regulation of nucleobase-containing compound metabolic p…	GO:0005622 intracellular anatomical structure; GO:0005737 cytoplasm; GO:0005829 cytosol;	GO:0003676 nucleic acid binding; GO:0003677 DNA binding; GO:0003700 DNA-binding transcription factor activity; GO:0005488 binding; GO:0043565 sequence-specific DNA binding; GO:0097159 organic cyclic compound binding; GO:0140110 transcription regulator activity; GO:1901363 heterocyclic compound binding;	PF13412; PF01037	PF13412 Winged helix-turn-helix DNA-binding; PF01037 Lrp/AsnC ligand binding domain	K	COG1522	DNA-binding transcriptional regulator, Lrp family
O35022	FMN-dependent NADH-azoreductase 1 OS=Bacillus subtilis (strain 168) OX=224308 GN=azoR1 PE=2 SV=1	azoR1	22.977	47.1	43	8	8	8	9	11	9	14	8	7	8	8	8	7	8	8	8	7	8	8	3559000	3734300	5525600	5592400	0.773221	0.811306	1.20048	1.21499	1.04926	1.55257	1.57134	Unknown	K01118	acpD, azoR; FMN-dependent NADH-azoreductase [EC:1.7.1.17]					PF02525	PF02525 Flavodoxin-like fold	C	COG1182	FMN-dependent NADH-azoreductase
O32224	FMN-dependent NADH-azoreductase 2 OS=Bacillus subtilis (strain 168) OX=224308 GN=azoR2 PE=1 SV=1	azoR2	23.272	57.3	49	8	8	8	12	12	13	12	8	8	8	6	8	8	8	6	8	8	8	6	806320	820970	1132800	1146100	0.825684	0.840686	1.16001	1.17362	1.01817	1.4049	1.4214	Unknown	K01118	acpD, azoR; FMN-dependent NADH-azoreductase [EC:1.7.1.17]					PF02525	PF02525 Flavodoxin-like fold	C	COG1182	FMN-dependent NADH-azoreductase
O07529	FMN-dependent NADPH-azoreductase OS=Bacillus subtilis (strain 168) OX=224308 GN=azr PE=1 SV=1	azr	18.904	44.8	27	5	5	5	8	8	5	6	5	5	4	5	5	5	4	5	5	5	4	5	191360	212110	298710	321190	0.74796	0.829065	1.16755	1.25542	1.10843	1.56098	1.67846	Unknown	K03206	azr; azobenzene reductase [EC:1.7.1.6]		GO:0008152 metabolic process;	GO:0005622 intracellular anatomical structure; GO:0005737 cytoplasm; GO:0005829 cytosol;	GO:0000166 nucleotide binding; GO:0003824 catalytic activity; GO:0005488 binding; GO:0005515 protein binding; GO:0010181 FMN binding; GO:0016491 oxidoreductase activity; GO:0016645 oxidoreductase activity, acting on the CH-NH group of donors; GO:0016646 oxidoreductase activity, acting on the CH-NH group of donors, NAD or NADP as acceptor; GO:0032553 ribonucleotide binding; GO:0036094 small molecu…	PF03358	PF03358 NADPH-dependent FMN reductase	C	COG0431	NAD(P)H-dependent FMN reductase
P39639	H2HPP isomerase OS=Bacillus subtilis (strain 168) OX=224308 GN=bacB PE=1 SV=1	bacB	26.839	19.1	4	3	3	3	0	0	2	2	0	0	3	2	0	0	3	2	0	0	3	2	0	0	124460	91681			1.15166	0.848344				Cytoplasmic	K19547	bacB; 3-[(4R)-4-hydroxycyclohexa-1,5-dien-1-yl]-2-oxopropanoate isomerase [EC:5.3.3.19]	map00998 Biosynthesis of various antibiotics; map01100 Metabolic pathways; map01110 Biosynthesis of secondary metabolites	GO:0008152 metabolic process; GO:0009058 biosynthetic process; GO:0009987 cellular process; GO:0016999 antibiotic metabolic process; GO:0017000 antibiotic biosynthetic process; GO:0044237 cellular metabolic process; GO:0044249 cellular biosynthetic process;		GO:0003824 catalytic activity; GO:0005488 binding; GO:0005506 iron ion binding; GO:0016853 isomerase activity; GO:0016860 intramolecular oxidoreductase activity; GO:0016863 intramolecular oxidoreductase activity, transposing C=C bonds; GO:0043167 ion binding; GO:0043169 cation binding; GO:0046872 metal ion binding; GO:0046914 transition metal ion binding; GO:0050897 cobalt ion binding;	PF07883	PF07883 Cupin domain	R	COG1917	Cupin domain protein related to quercetin dioxygenase
P39640	Dihydroanticapsin 7-dehydrogenase OS=Bacillus subtilis (strain 168) OX=224308 GN=bacC PE=1 SV=2	bacC	27.08	5.9	2	1	1	1	0	0	1	1	1	0	1	1	1	0	1	1	1	0	1	1	0	0	0	0								Unknown	K19548	bacC; dihydroanticapsin dehydrogenase [EC:1.1.1.385]	map00998 Biosynthesis of various antibiotics; map01100 Metabolic pathways; map01110 Biosynthesis of secondary metabolites				PF13561	PF13561 Enoyl-(Acyl carrier protein) reductase	I	COG1028	NAD(P)-dependent dehydrogenase, short-chain alcohol dehydrogenase family
P39641	Alanine--anticapsin ligase OS=Bacillus subtilis (strain 168) OX=224308 GN=bacD PE=1 SV=1	bacD	52.267	31.4	22	8	8	8	2	2	9	9	4	3	7	7	4	3	7	7	4	3	7	7	15015	22826	214290	170640	0.142063	0.215966	2.02748	1.61449	1.52021	14.2717	11.3646	Cytoplasmic	K13037	bacD; L-alanine-L-anticapsin ligase [EC:6.3.2.49]	map00998 Biosynthesis of various antibiotics; map01100 Metabolic pathways; map01110 Biosynthesis of secondary metabolites				PF13535	PF13535 ATP-grasp domain	F	COG0151	Phosphoribosylamine-glycine ligase
P39642	Putative bacilysin exporter BacE OS=Bacillus subtilis (strain 168) OX=224308 GN=bacE PE=1 SV=1	bacE	43.416	3	2	1	1	1	0	0	1	1	0	0	1	1	0	0	1	1	0	0	1	1	0	0	0	0								CytoplasmicMembrane	K19552	bacE; MFS transporter, DHA3 family, bacilysin exporter BacE							G	COG2814	Predicted arabinose efflux permease AraJ, MFS family
P39644	NADPH-dependent reductase BacG OS=Bacillus subtilis (strain 168) OX=224308 GN=bacG PE=1 SV=1	bacG	28.022	33.2	19	7	7	7	0	2	8	9	3	3	6	6	3	3	6	6	3	3	6	6	4820.9	6344.7	503640	534330	0.0183805	0.0241902	1.92021	2.03722	1.31608	104.47	110.836	Cytoplasmic	K19550	bacG; bacilysin biosynthesis oxidoreductase BacG [EC:1.3.1.-]	map00998 Biosynthesis of various antibiotics; map01100 Metabolic pathways; map01110 Biosynthesis of secondary metabolites	GO:0008152 metabolic process; GO:0009058 biosynthetic process; GO:0009987 cellular process; GO:0016999 antibiotic metabolic process; GO:0017000 antibiotic biosynthetic process; GO:0044237 cellular metabolic process; GO:0044249 cellular biosynthetic process;		GO:0000166 nucleotide binding; GO:0003824 catalytic activity; GO:0005488 binding; GO:0016491 oxidoreductase activity; GO:0016627 oxidoreductase activity, acting on the CH-CH group of donors; GO:0016628 oxidoreductase activity, acting on the CH-CH group of donors, NAD or NADP as acceptor; GO:0036094 small molecule binding; GO:0050661 NADP binding; GO:0097159 organic cyclic compound binding; GO:190…	PF13561	PF13561 Enoyl-(Acyl carrier protein) reductase	I	COG1028	NAD(P)-dependent dehydrogenase, short-chain alcohol dehydrogenase family
O34697	Bacitracin export ATP-binding protein BceA OS=Bacillus subtilis (strain 168) OX=224308 GN=bceA PE=2 SV=1	bceA	28.234	26.9	14	5	5	5	4	4	4	2	4	4	5	3	4	4	5	3	4	4	5	3	79832	75534	58045	61487	1.16162	1.09908	0.844604	0.894688	0.946162	0.727089	0.770205	Unknown	K11631	bceA, vraD; bacitracin transport system ATP-binding protein	map02010 ABC transporters; map02020 Two-component system				PF00005	PF00005 ABC transporter	M	COG1136	ABC-type lipoprotein export system, ATPase component
O34951	Sensory transduction protein BceR OS=Bacillus subtilis (strain 168) OX=224308 GN=bceR PE=3 SV=1	bceR	26.866	19.9	10	3	3	3	2	3	2	3	2	2	3	3	2	2	3	3	2	2	3	3	88295	88238	100480	93344	0.95362	0.953005	1.08522	1.00815	0.999354	1.138	1.05718	Cytoplasmic	K11630	bceR; two-component system, OmpR family, bacitracin resistance response regulator BceR	map02020 Two-component system				PF00072; PF00486	PF00072 Response regulator receiver domain; PF00486 Transcriptional regulatory protein, C terminal	TK	COG0745	DNA-binding response regulator, OmpR family, contains REC and winged-helix (wHTH) domain
O35044	Sensor protein BceS OS=Bacillus subtilis (strain 168) OX=224308 GN=bceS PE=3 SV=1	bceS	38.765	5.4	2	1	1	1	0	1	1	0	0	1	1	0	0	1	1	0	0	1	1	0	0	0	0	0								CytoplasmicMembrane	K11629	bceS; two-component system, OmpR family, bacitracin resistance sensor histidine kinase BceS [EC:2.7.13.3]	map02020 Two-component system				PF02518	PF02518 Histidine kinase-, DNA gyrase B-, and HSP90-like ATPase	T	COG2205	K+-sensing histidine kinase KdpD
P94571	Undecaprenyl-diphosphatase BcrC OS=Bacillus subtilis (strain 168) OX=224308 GN=bcrC PE=1 SV=1	bcrC	21.722	11.4	9	3	3	3	3	3	2	1	3	3	2	1	3	3	2	1	3	3	2	1	139590	133650	69051	0	1.22343	1.17137	0.605196		0.957447	0.49467		CytoplasmicMembrane	K19302	bcrC; undecaprenyl-diphosphatase [EC:3.6.1.27]	map00550 Peptidoglycan biosynthesis						I	COG0671	Membrane-associated phospholipid phosphatase
P68569	SPbeta prophage-derived disulfide bond formation protein A OS=Bacillus subtilis (strain 168) OX=224308 GN=bdbA PE=3 SV=1	bdbA	16.181	39.4	11	4	4	4	2	2	3	4	3	2	4	4	3	2	4	4	3	2	4	4	165090	139040	964240	911380	0.302952	0.255149	1.76945	1.67245	0.842207	5.84069	5.5205	Unknown				GO:0006950 response to stress; GO:0006979 response to oxidative stress; GO:0008152 metabolic process; GO:0009636 response to toxic substance; GO:0009987 cellular process; GO:0019725 cellular homeostasis; GO:0033554 cellular response to stress; GO:0034599 cellular response to oxidative stress; GO:0042221 response to chemical; GO:0042592 homeostatic process; GO:0045454 cell redox homeostasis; GO:00…	GO:0005622 intracellular anatomical structure; GO:0005737 cytoplasm; GO:0005829 cytosol;	GO:0003824 catalytic activity; GO:0004791 thioredoxin-disulfide reductase (NADP) activity; GO:0015035 protein-disulfide reductase activity; GO:0015036 disulfide oxidoreductase activity; GO:0016209 antioxidant activity; GO:0016491 oxidoreductase activity; GO:0016651 oxidoreductase activity, acting on NAD(P)H; GO:0016667 oxidoreductase activity, acting on a sulfur group of donors; GO:0016668 oxidor…	PF00085	PF00085 Thioredoxin	O	COG0526	Thiol-disulfide isomerase or thioredoxin
P68571	SPbeta prophage-derived disulfide bond formation protein B OS=Bacillus subtilis (strain 168) OX=224308 GN=bdbB PE=1 SV=1	bdbB	17.139	13.5	2	2	1	2	0	0	1	1	0	0	1	1	0	0	1	1	0	0	1	1	0	0	0	0								Unknown									O	COG1495	Disulfide bond formation protein DsbB
O32217	Disulfide bond formation protein C OS=Bacillus subtilis (strain 168) OX=224308 GN=bdbC PE=1 SV=1	bdbC	15.714	8	4	1	1	1	1	1	1	1	1	1	1	1	1	1	1	1	1	1	1	1	0	0	0	0								Unknown									O	COG1495	Disulfide bond formation protein DsbB
O32218	Disulfide bond formation protein D OS=Bacillus subtilis (strain 168) OX=224308 GN=bdbD PE=1 SV=1	bdbD	24.905	59.9	49	13	13	13	12	15	11	11	12	13	13	13	12	13	13	13	12	13	13	13	1361900	1382600	1125800	1166300	1.0816	1.09804	0.894095	0.92626	1.0152	0.826639	0.856377	CytoplasmicMembrane							PF13462	PF13462 Thioredoxin	O	COG1651	Protein thiol-disulfide isomerase DsbC
O34788	(R,R)-butanediol dehydrogenase OS=Bacillus subtilis (strain 168) OX=224308 GN=bdhA PE=3 SV=1	bdhA	37.34	66.8	64	14	14	14	16	13	17	18	13	13	14	14	13	13	14	14	13	13	14	14	1222400	1408700	3479900	3254000	0.522114	0.601687	1.48634	1.38986	1.15241	2.84678	2.66198	Unknown	K00004	BDH, butB; (R,R)-butanediol dehydrogenase / meso-butanediol dehydrogenase / diacetyl reductase [EC:1.1.1.4 1.1.1.- 1.1.1.303]	map00650 Butanoate metabolism; map01110 Biosynthesis of secondary metabolites	GO:0008152 metabolic process;		GO:0000721 (R,R)-butanediol dehydrogenase activity; GO:0003824 catalytic activity; GO:0016491 oxidoreductase activity; GO:0016614 oxidoreductase activity, acting on CH-OH group of donors; GO:0016616 oxidoreductase activity, acting on the CH-OH group of donors, NAD or NADP as acceptor;	PF08240; PF00107	PF08240 Alcohol dehydrogenase GroES-like domain; PF00107 Zinc-binding dehydrogenase	ER	COG1063	Threonine dehydrogenase or related Zn-dependent dehydrogenase
O32102	Ferri-bacillibactin esterase BesA OS=Bacillus subtilis (strain 168) OX=224308 GN=besA PE=1 SV=2	besA	32.438	29.4	14	7	7	7	3	2	5	4	6	5	7	6	6	5	7	6	6	5	7	6	148480	146510	282260	327620	0.656359	0.647651	1.24774	1.44825	0.986732	1.901	2.20649	Unknown	K07017	K07017; uncharacterized protein					PF00756	PF00756 Putative esterase	R	COG2819	Predicted hydrolase of the alpha/beta superfamily
P37940	2-oxoisovalerate dehydrogenase subunit alpha OS=Bacillus subtilis (strain 168) OX=224308 GN=bfmBAA PE=1 SV=1	bfmBAA	36.334	25.2	41	8	8	8	10	10	11	10	8	8	8	8	8	8	8	8	8	8	8	8	908760	842090	1230100	1184000	0.872769	0.80874	1.18138	1.13711	0.926636	1.3536	1.30287	Cytoplasmic	K00166	BCKDHA, bkdA1; 2-oxoisovalerate dehydrogenase E1 component alpha subunit [EC:1.2.4.4]	map00280 Valine, leucine and isoleucine degradation; map00640 Propanoate metabolism; map01100 Metabolic pathways; map01110 Biosynthesis of secondary metabolites						C	COG1071	TPP-dependent pyruvate or acetoin dehydrogenase subunit alpha
P37941	2-oxoisovalerate dehydrogenase subunit beta OS=Bacillus subtilis (strain 168) OX=224308 GN=bfmBAB PE=1 SV=1	bfmBAB	35.856	62.4	58	15	15	15	16	16	11	15	15	15	15	14	15	15	15	14	15	15	15	14	2212400	2172500	3045300	3008000	0.847809	0.832519	1.16698	1.15269	0.981965	1.37647	1.35961	Cytoplasmic	K00167	BCKDHB, bkdA2; 2-oxoisovalerate dehydrogenase E1 component beta subunit [EC:1.2.4.4]	map00280 Valine, leucine and isoleucine degradation; map00640 Propanoate metabolism; map01100 Metabolic pathways; map01110 Biosynthesis of secondary metabolites				PF02779; PF02780	PF02779 Transketolase, pyrimidine binding domain; PF02780 Transketolase, C-terminal domain	C	COG0022	Pyruvate/2-oxoglutarate/acetoin dehydrogenase complex, dehydrogenase (E1) component, beta subunit
P37942	Lipoamide acyltransferase component of branched-chain alpha-keto acid dehydrogenase complex OS=Bacillus subtilis (strain 168) OX=224308 GN=bfmBB PE=3 SV=1	bfmBB	45.837	42	54	13	13	13	11	13	16	14	12	12	13	13	12	12	13	13	12	12	13	13	2904000	2844400	4331200	4338100	0.805676	0.789141	1.20163	1.20355	0.979477	1.49146	1.49384	Cytoplasmic	K09699	DBT, bkdB; 2-oxoisovalerate dehydrogenase E2 component (dihydrolipoyl transacylase) [EC:2.3.1.168]	map00280 Valine, leucine and isoleucine degradation; map00640 Propanoate metabolism; map01100 Metabolic pathways; map01110 Biosynthesis of secondary metabolites				PF00364	PF00364 Biotin-requiring enzyme	C	COG0508	Pyruvate/2-oxoglutarate dehydrogenase complex, dihydrolipoamide acyltransferase (E2) component
P54533	Dihydrolipoyl dehydrogenase OS=Bacillus subtilis (strain 168) OX=224308 GN=bfmBC PE=3 SV=1	bfmBC	50.435	52.1	69	17	17	17	15	14	20	20	14	14	17	17	14	14	17	17	14	14	17	17	921650	915570	1735700	1850100	0.679806	0.675321	1.28025	1.36463	0.993403	1.88325	2.00738	Cytoplasmic	K00382	DLD, lpd, pdhD; dihydrolipoamide dehydrogenase [EC:1.8.1.4]	map00010 Glycolysis / Gluconeogenesis; map00020 Citrate cycle (TCA cycle); map00260 Glycine, serine and threonine metabolism; map00280 Valine, leucine and isoleucine degradation; map00310 Lysine degradation; map00380 Tryptophan metabolism; map00620 Pyruvate metabolism; map00630 Glyoxylate and dicarboxylate metabolism; map00640 Propanoate metabolism; map01100 Metabolic pathways; map01110 Biosynthe…				PF07992; PF02852	PF07992 Pyridine nucleotide-disulphide oxidoreductase; PF02852 Pyridine nucleotide-disulphide oxidoreductase, dimerisation domain	C	COG1249	Dihydrolipoamide dehydrogenase (E3) component of pyruvate/2-oxoglutarate dehydrogenase complex or glutathione oxidoreductase
P42973	Aryl-phospho-beta-D-glucosidase BglA OS=Bacillus subtilis (strain 168) OX=224308 GN=bglA PE=1 SV=1	bglA	54.841	45.5	77	13	13	13	20	23	16	18	13	11	11	10	13	11	11	10	13	11	11	10	2338100	2478800	956460	934560	1.39423	1.47813	0.570347	0.557288	1.06018	0.409076	0.399709	Cytoplasmic	K01223	E3.2.1.86B, bglA; 6-phospho-beta-glucosidase [EC:3.2.1.86]	map00010 Glycolysis / Gluconeogenesis; map00500 Starch and sucrose metabolism	GO:0008152 metabolic process; GO:0071704 organic substance metabolic process; GO:1901135 carbohydrate derivative metabolic process; GO:1901657 glycosyl compound metabolic process;	GO:0005622 intracellular anatomical structure; GO:0005737 cytoplasm; GO:0005829 cytosol;	GO:0003824 catalytic activity; GO:0004553 hydrolase activity, hydrolyzing O-glycosyl compounds; GO:0008422 beta-glucosidase activity; GO:0015926 glucosidase activity; GO:0016787 hydrolase activity; GO:0016798 hydrolase activity, acting on glycosyl bonds;	PF00232	PF00232 Glycosyl hydrolase family 1	G	COG2723	Beta-glucosidase/6-phospho-beta-glucosidase/beta-galactosidase
P42403	Aryl-phospho-beta-D-glucosidase BglC OS=Bacillus subtilis (strain 168) OX=224308 GN=bglC PE=1 SV=1	bglC	55.139	21.6	17	8	8	8	7	5	3	2	7	5	3	4	7	5	3	4	7	5	3	4	113530	87404	67439	63331	1.36905	1.054	0.813243	0.763705	0.769876	0.594019	0.557835	Cytoplasmic	K01223	E3.2.1.86B, bglA; 6-phospho-beta-glucosidase [EC:3.2.1.86]	map00010 Glycolysis / Gluconeogenesis; map00500 Starch and sucrose metabolism	GO:0008152 metabolic process; GO:0071704 organic substance metabolic process; GO:1901135 carbohydrate derivative metabolic process; GO:1901657 glycosyl compound metabolic process;	GO:0005622 intracellular anatomical structure; GO:0005737 cytoplasm; GO:0005829 cytosol;	GO:0003824 catalytic activity; GO:0004553 hydrolase activity, hydrolyzing O-glycosyl compounds; GO:0008422 beta-glucosidase activity; GO:0015926 glucosidase activity; GO:0016787 hydrolase activity; GO:0016798 hydrolase activity, acting on glycosyl bonds;	PF00232	PF00232 Glycosyl hydrolase family 1	G	COG2723	Beta-glucosidase/6-phospho-beta-glucosidase/beta-galactosidase
P40740	Aryl-phospho-beta-D-glucosidase BglH OS=Bacillus subtilis (strain 168) OX=224308 GN=bglH PE=1 SV=2	bglH	53.288	63.1	124	24	24	24	33	34	28	29	23	24	24	21	23	24	24	21	23	24	24	21	3386400	3580500	2096300	2082400	1.21533	1.28499	0.752333	0.747344	1.05732	0.619035	0.61493	Cytoplasmic	K01223	E3.2.1.86B, bglA; 6-phospho-beta-glucosidase [EC:3.2.1.86]	map00010 Glycolysis / Gluconeogenesis; map00500 Starch and sucrose metabolism	GO:0008152 metabolic process; GO:0071704 organic substance metabolic process; GO:1901135 carbohydrate derivative metabolic process; GO:1901657 glycosyl compound metabolic process;	GO:0005622 intracellular anatomical structure; GO:0005737 cytoplasm; GO:0005829 cytosol;	GO:0003824 catalytic activity; GO:0004553 hydrolase activity, hydrolyzing O-glycosyl compounds; GO:0008422 beta-glucosidase activity; GO:0015926 glucosidase activity; GO:0016787 hydrolase activity; GO:0016798 hydrolase activity, acting on glycosyl bonds;	PF00232	PF00232 Glycosyl hydrolase family 1	G	COG2723	Beta-glucosidase/6-phospho-beta-glucosidase/beta-galactosidase
P40739	PTS system beta-glucoside-specific EIIBCA component OS=Bacillus subtilis (strain 168) OX=224308 GN=bglP PE=3 SV=2	bglP	64.477	21.5	26	9	9	9	8	7	7	4	8	7	8	9	8	7	8	9	8	7	8	9	788240	745080	405560	450270	1.3197	1.24744	0.679003	0.753858	0.945245	0.514513	0.571235	CytoplasmicMembrane	K02757	bglF, bglP; beta-glucoside PTS system EIICBA component [EC:2.7.1.-]	map02060 Phosphotransferase system (PTS)	GO:0006810 transport; GO:0008643 carbohydrate transport; GO:0009401 phosphoenolpyruvate-dependent sugar phosphotransferase system; GO:0015766 disaccharide transport; GO:0015771 trehalose transport; GO:0015772 oligosaccharide transport; GO:0034219 carbohydrate transmembrane transport; GO:0051179 localization; GO:0051234 establishment of localization; GO:0055085 transmembrane transport; GO:0071702 …	GO:0005886 plasma membrane; GO:0016020 membrane; GO:0071944 cell periphery;	GO:0003824 catalytic activity; GO:0005215 transporter activity; GO:0015144 carbohydrate transmembrane transporter activity; GO:0016740 transferase activity; GO:0016772 transferase activity, transferring phosphorus-containing groups; GO:0016773 phosphotransferase activity, alcohol group as acceptor; GO:0022804 active transmembrane transporter activity; GO:0022857 transmembrane transporter activity…	PF00367; PF00358	PF00367 phosphotransferase system, EIIB; PF00358 phosphoenolpyruvate-dependent sugar phosphotransferase system, EIIA 1	G	COG2190	Phosphotransferase system IIA component
P0CI75	Bifunctional ligase/repressor BirA OS=Bacillus subtilis (strain 168) OX=224308 GN=birA PE=1 SV=1	birA	36.182	40.6	36	10	10	10	10	8	8	10	8	8	8	8	8	8	8	8	8	8	8	8	283250	287900	242480	243730	1.07154	1.08913	0.917303	0.922032	1.01642	0.856064	0.860477	Cytoplasmic	K03524	birA; BirA family transcriptional regulator, biotin operon repressor / biotin---[acetyl-CoA-carboxylase] ligase [EC:6.3.4.15]	map00780 Biotin metabolism; map01100 Metabolic pathways				PF08279; PF03099; PF02237	PF08279 HTH domain; PF03099 Biotin/lipoate A/B protein ligase family; PF02237 Biotin protein ligase C terminal domain	K	COG1654	Biotin operon repressor
P96712	Multidrug resistance protein 3 OS=Bacillus subtilis (strain 168) OX=224308 GN=bmr3 PE=1 SV=1	bmr3	55.689	12.7	18	5	5	5	5	6	3	4	5	5	4	3	5	5	4	3	5	5	4	3	518770	645690	512830	485600	0.959402	1.19412	0.948416	0.898058	1.24466	0.98855	0.93606	CytoplasmicMembrane				GO:0006810 transport; GO:0051179 localization; GO:0051234 establishment of localization; GO:0055085 transmembrane transport;	GO:0005886 plasma membrane; GO:0016020 membrane; GO:0071944 cell periphery;	GO:0005215 transporter activity; GO:0022857 transmembrane transporter activity;			G	COG2814	Predicted arabinose efflux permease AraJ, MFS family
O06967	Multidrug resistance ABC transporter ATP-binding/permease protein BmrA OS=Bacillus subtilis (strain 168) OX=224308 GN=bmrA PE=1 SV=1	bmrA	64.518	35.5	62	16	16	16	14	16	17	15	16	16	15	14	16	16	15	14	16	16	15	14	614910	608790	502610	523600	1.09322	1.08234	0.893565	0.930882	0.990047	0.817372	0.851507	CytoplasmicMembrane	K18104	abcA, bmrA; ATP-binding cassette, subfamily B, bacterial AbcA/BmrA [EC:7.6.2.2]	map02010 ABC transporters	GO:0006810 transport; GO:0006869 lipid transport; GO:0010876 lipid localization; GO:0033036 macromolecule localization; GO:0051179 localization; GO:0051234 establishment of localization; GO:0055085 transmembrane transport; GO:0071702 organic substance transport;		GO:0003824 catalytic activity; GO:0005215 transporter activity; GO:0005319 lipid transporter activity; GO:0015399 primary active transmembrane transporter activity; GO:0016462 pyrophosphatase activity; GO:0016787 hydrolase activity; GO:0016817 hydrolase activity, acting on acid anhydrides; GO:0016818 hydrolase activity, acting on acid anhydrides, in phosphorus-containing anhydrides; GO:0016887 AT…	PF00005	PF00005 ABC transporter	V	COG1132	ABC-type multidrug transport system, ATPase and permease component
P39075	Multidrug-efflux transporter 1 regulator OS=Bacillus subtilis (strain 168) OX=224308 GN=bmrR PE=1 SV=3	bmrR	32.582	10.8	7	2	2	2	2	2	1	2	2	2	2	2	2	2	2	2	2	2	2	2	403560	432260	651370	0	0.814072	0.871967	1.31396		1.07112	1.61406		Cytoplasmic	K19575	bmrR; MerR family transcriptional regulator, activator of bmr gene					PF06445	PF06445 GyrI-like small molecule binding domain	T	COG4978	GyrI-like small molecule binding domain
P39074	Putative lipid kinase BmrU OS=Bacillus subtilis (strain 168) OX=224308 GN=bmrU PE=1 SV=2	bmrU	32.441	14.1	7	3	3	3	1	0	4	2	2	1	3	3	2	1	3	3	2	1	3	3	21605	0	75477	57333	0.419745		1.46638	1.11387		3.4935	2.65369	Unknown							PF19279	PF19279 YegS C-terminal NAD kinase beta sandwich-like domain	IR	COG1597	Phosphatidylglycerol kinase, diacylglycerol kinase family
P52035	Glutathione peroxidase homolog BsaA OS=Bacillus subtilis (strain 168) OX=224308 GN=bsaA PE=3 SV=1	bsaA	18.256	8.8	5	1	1	1	2	0	2	1	1	1	1	1	1	1	1	1	1	1	1	1	56532	0	65006	55798								Unknown	K00432	gpx, btuE, bsaA; glutathione peroxidase [EC:1.11.1.9]	map00480 Glutathione metabolism; map00590 Arachidonic acid metabolism; map01100 Metabolic pathways						VI	COG0386	Thioredoxin/glutathione peroxidase BtuE, reduces lipid peroxides
P94403	HTH-type transcriptional regulator BsdA OS=Bacillus subtilis (strain 168) OX=224308 GN=bsdA PE=3 SV=1	bsdA	32.987	18.6	9	5	5	5	1	3	3	2	2	4	3	3	2	4	3	3	2	4	3	3	0	39415	20151	27140		1.36375	0.697218	0.939035				Unknown	K21755	bsdA; LysR family transcriptional regulator, salicylic acid-responsive activator of bsdBCD			GO:0005622 intracellular anatomical structure; GO:0005737 cytoplasm; GO:0005829 cytosol;	GO:0000976 transcription cis-regulatory region binding; GO:0000987 cis-regulatory region sequence-specific DNA binding; GO:0001067 transcription regulatory region nucleic acid binding; GO:0003676 nucleic acid binding; GO:0003677 DNA binding; GO:0003690 double-stranded DNA binding; GO:0005488 binding; GO:0043565 sequence-specific DNA binding; GO:0097159 organic cyclic compound binding; GO:1901363 …	PF00126	PF00126 Bacterial regulatory helix-turn-helix protein, lysR family	K	COG0583	DNA-binding transcriptional regulator, LysR family
C0H3U9	Protein BsdD OS=Bacillus subtilis (strain 168) OX=224308 GN=bsdD PE=1 SV=1	bsdD	8.5686	16	2	1	1	1	1	1	0	0	1	1	0	0	1	1	0	0	1	1	0	0	0	0	0	0								Unknown	K21759	bsdD; vanillate/4-hydroxybenzoate decarboxylase subunit D [EC:4.1.1.- 4.1.1.61]	map00627 Aminobenzoate degradation; map01120 Microbial metabolism in diverse environments; map01220 Degradation of aromatic compounds
P42982	N-acetyl-alpha-D-glucosaminyl L-malate synthase OS=Bacillus subtilis (strain 168) OX=224308 GN=bshA PE=1 SV=2	bshA	41.978	61.5	76	19	19	19	19	21	16	20	18	18	18	17	18	18	18	17	18	18	18	17	906310	935270	792820	783890	1.06054	1.09443	0.927739	0.917289	1.03195	0.874778	0.864925	Unknown	K00754	bshA; L-malate glycosyltransferase [EC:2.4.1.-]				GO:0003824 catalytic activity; GO:0016740 transferase activity; GO:0016757 glycosyltransferase activity;	PF13439	PF13439 Glycosyltransferase Family 4	M	COG0438	Glycosyltransferase involved in cell wall bisynthesis
P42981	N-acetyl-alpha-D-glucosaminyl L-malate deacetylase 1 OS=Bacillus subtilis (strain 168) OX=224308 GN=bshB1 PE=3 SV=2	bshB1	26.264	41.5	20	7	7	7	5	4	6	5	6	6	6	6	6	6	6	6	6	6	6	6	309160	296510	309180	293910	1.02306	0.981204	1.02313	0.9726	0.959083	1.00006	0.950673	Unknown	K01463	bshB1; N-acetylglucosamine malate deacetylase 1 [EC:3.5.1.-]							G	COG2120	N-acetylglucosaminyl deacetylase, LmbE family
O31857	Probable N-acetyl-alpha-D-glucosaminyl L-malate deacetylase 2 OS=Bacillus subtilis (strain 168) OX=224308 GN=bshB2 PE=3 SV=2	bshB2	25.577	47.5	27	10	10	10	5	8	7	7	10	10	9	9	10	10	9	9	10	10	9	9	478580	474550	406170	409080	1.08253	1.07341	0.918739	0.925321	0.991579	0.848698	0.854779	Unknown	K22135	bshB2; N-acetylglucosamine malate deacetylase 2 [EC:3.5.1.-]							G	COG2120	N-acetylglucosaminyl deacetylase, LmbE family
P55342	Putative cysteine ligase BshC OS=Bacillus subtilis (strain 168) OX=224308 GN=bshC PE=1 SV=3	bshC	62.668	52.7	116	25	25	25	29	30	29	28	23	22	24	25	23	22	24	25	23	22	24	25	490480	497930	647930	615940	0.871082	0.884313	1.15071	1.0939	1.01519	1.32101	1.25579	Unknown	K22136	bshC; bacillithiol synthase							Q	COG4365	Putative cysteine ligase BshC/YllA (bacillithiol biosynthesis)
A0A2K4Z9K2	Uncharacterized protein OS=Bacillus subtilis (strain 168) OX=224308 GN=BSU_21639 PE=4 SV=1	BSU_21639	6.1847	56.9	9	2	2	2	2	3	2	2	2	2	2	2	2	2	2	2	2	2	2	2	157230	167890	190150	192130	0.889059	0.949336	1.0752	1.0864	1.0678	1.20937	1.22197	Unknown
P40408	HTH-type transcriptional activator Btr OS=Bacillus subtilis (strain 168) OX=224308 GN=btr PE=1 SV=1	btr	60.762	11.5	9	4	4	4	2	2	2	3	4	3	3	4	4	3	3	4	4	3	3	4	60396	62845	66350	56115	0.983224	1.02309	1.08015	0.913531	1.04055	1.09858	0.929118	Cytoplasmic	K21701	btr; AraC family transcriptional regulator, transcriptional activator for feuABC-ybbA operon					PF12833; PF01497	PF12833 Helix-turn-helix domain; PF01497 Periplasmic binding protein	K	COG2207	AraC-type DNA-binding domain and AraC-containing proteins
P54532	Probable butyrate kinase OS=Bacillus subtilis (strain 168) OX=224308 GN=buk PE=3 SV=2	buk	39.763	48.8	35	13	13	13	6	6	13	10	10	11	11	9	10	11	11	9	10	11	11	9	179480	172300	330650	299690	0.73099	0.701747	1.34668	1.22058	0.959996	1.84227	1.66977	Cytoplasmic	K00929	buk; butyrate kinase [EC:2.7.2.7]	map00650 Butanoate metabolism; map01100 Metabolic pathways						C	COG3426	Butyrate kinase
O32219	Cadmium, zinc and cobalt-transporting ATPase OS=Bacillus subtilis (strain 168) OX=224308 GN=cadA PE=1 SV=1	cadA	75.404	11.8	12	5	5	5	4	3	3	2	4	5	3	2	4	5	3	2	4	5	3	2	45602	52887	49402	43156	0.954781	1.10731	1.03434	0.903568	1.15975	1.08333	0.946362	CytoplasmicMembrane	K01534	zntA; Zn2+/Cd2+-exporting ATPase [EC:7.2.2.12 7.2.2.21]			GO:0005886 plasma membrane; GO:0016020 membrane; GO:0071944 cell periphery;		PF00403; PF00702	PF00403 Heavy-metal-associated domain; PF00702 haloacid dehalogenase-like hydrolase	P	COG2217	Cation-transporting P-type ATPase
P94388	Cephalosporin-C deacetylase OS=Bacillus subtilis (strain 168) OX=224308 GN=cah PE=1 SV=1	cah	35.806	47.8	29	10	10	10	6	5	8	10	5	7	8	9	5	7	8	9	5	7	8	9	370850	346230	742970	735000	0.675793	0.630929	1.3539	1.33938	0.933612	2.00342	1.98193	Unknown	K01060	cah; cephalosporin-C deacetylase [EC:3.1.1.41]	map00311 Penicillin and cephalosporin biosynthesis; map01110 Biosynthesis of secondary metabolites				PF05448	PF05448 Acetyl xylan esterase (AXE1)	Q	COG3458	Cephalosporin-C deacetylase or related acetyl esterase
P54720	Putative oxidoreductase CatD OS=Bacillus subtilis (strain 168) OX=224308 GN=catD PE=2 SV=1	catD	14.419	25.4	9	3	3	3	3	2	2	2	3	3	3	3	3	3	3	3	3	3	3	3	149680	152230	73409	80583	1.31326	1.33564	0.644077	0.70702	1.01704	0.49044	0.538369	Unknown	K15977	K15977; putative oxidoreductase							S	COG2259	Uncharacterized membrane protein YphA, DoxX/SURF4 family
P54721	Catechol-2,3-dioxygenase OS=Bacillus subtilis (strain 168) OX=224308 GN=catE PE=1 SV=2	catE	31.564	9.5	5	2	2	2	2	1	1	1	2	2	1	2	2	2	1	2	2	2	1	2	93962	63599	0	35995	1.45635	0.985746		0.557901	0.676859		0.38308	Unknown	K07104	catE; catechol 2,3-dioxygenase [EC:1.13.11.2]	map00361 Chlorocyclohexane and chlorobenzene degradation; map00362 Benzoate degradation; map00622 Xylene degradation; map00643 Styrene degradation; map01100 Metabolic pathways; map01120 Microbial metabolism in diverse environments; map01220 Degradation of aromatic compounds				PF00903	PF00903 Glyoxalase/Bleomycin resistance protein/Dioxygenase superfamily	Q	COG2514	Catechol-2,3-dioxygenase
P42977	CCA-adding enzyme OS=Bacillus subtilis (strain 168) OX=224308 GN=cca PE=3 SV=2	cca	45.452	24.4	29	9	9	9	7	10	6	6	9	9	8	9	9	9	8	9	9	9	8	9	373640	402090	299180	309620	1.07947	1.16166	0.864351	0.894513	1.07614	0.800717	0.828659	Cytoplasmic	K00974	cca; tRNA nucleotidyltransferase (CCA-adding enzyme) [EC:2.7.7.72 3.1.3.- 3.1.4.-]					PF01743; PF12627; PF13735	PF01743 Poly A polymerase head domain; PF12627 Probable RNA and SrmB- binding site of polymerase A; PF13735 tRNA nucleotidyltransferase domain 2 putative	J	COG0617	tRNA nucleotidyltransferase/poly(A) polymerase
P24469	Cytochrome c-550 OS=Bacillus subtilis (strain 168) OX=224308 GN=cccA PE=1 SV=1	cccA	12.766	8.3	4	1	1	1	1	1	1	1	1	1	1	1	1	1	1	1	1	1	1	1	0	0	0	0								CytoplasmicMembrane	K13300	cccA; cytochrome c550			GO:0005886 plasma membrane; GO:0016020 membrane; GO:0071944 cell periphery;		PF13442	PF13442 Cytochrome C oxidase, cbb3-type, subunit III	C	COG2010	Cytochrome c, mono- and diheme variants
O34594	Cytochrome c-551 OS=Bacillus subtilis (strain 168) OX=224308 GN=cccB PE=1 SV=1	cccB	11.928	25.9	6	2	2	2	2	2	1	1	2	2	2	2	2	2	2	2	2	2	2	2	934900	900190	835210	931360	1.0383	0.99975	0.927583	1.03437	0.962873	0.893368	0.996213	CytoplasmicMembrane	K12263	cccB; cytochrome c551					PF13442	PF13442 Cytochrome C oxidase, cbb3-type, subunit III	C	COG2010	Cytochrome c, mono- and diheme variants
P45709	Protein CcdB OS=Bacillus subtilis (strain 168) OX=224308 GN=ccdB PE=3 SV=1	ccdB	13.536	37.5	14	4	4	4	4	3	4	3	4	3	4	3	4	3	4	3	4	3	4	3	755480	787420	905080	923140	0.896414	0.934313	1.07392	1.09535	1.04228	1.19802	1.22193	Cytoplasmic	K03413	cheY; two-component system, chemotaxis family, chemotaxis protein CheY	map02020 Two-component system; map02030 Bacterial chemotaxis				PF00072	PF00072 Response regulator receiver domain	T	COG2201	Chemotaxis response regulator CheB, contains REC and protein-glutamate methylesterase domains
P45710	Protein CcdC OS=Bacillus subtilis (strain 168) OX=224308 GN=ccdC PE=4 SV=1	ccdC	18.126	8.8	10	2	2	2	3	2	2	3	2	2	2	2	2	2	2	2	2	2	2	2	175800	182530	181020	185660	0.969918	1.00705	0.998717	1.02432	1.03828	1.02969	1.05609	CytoplasmicMembrane									CO	COG4846	Cytochrome c biogenesis protein CcdC
P25144	Catabolite control protein A OS=Bacillus subtilis (strain 168) OX=224308 GN=ccpA PE=1 SV=1	ccpA	36.94	57.5	94	13	13	13	23	22	25	24	12	12	13	13	12	12	13	13	12	12	13	13	3920200	4025600	3508400	3569600	1.04373	1.07179	0.934091	0.950385	1.02689	0.894954	0.910566	Cytoplasmic	K02529	lacI, galR; LacI family transcriptional regulator		GO:0006355 regulation of DNA-templated transcription; GO:0009889 regulation of biosynthetic process; GO:0009890 negative regulation of biosynthetic process; GO:0009891 positive regulation of biosynthetic process; GO:0009892 negative regulation of metabolic process; GO:0009893 positive regulation of metabolic process; GO:0010468 regulation of gene expression; GO:0010556 regulation of macromolecule…	GO:0032991 protein-containing complex; GO:0032993 protein-DNA complex;	GO:0000976 transcription cis-regulatory region binding; GO:0001067 transcription regulatory region nucleic acid binding; GO:0001216 DNA-binding transcription activator activity; GO:0001217 DNA-binding transcription repressor activity; GO:0003676 nucleic acid binding; GO:0003677 DNA binding; GO:0003690 double-stranded DNA binding; GO:0003700 DNA-binding transcription factor activity; GO:0005488 bi…	PF00356; PF13377	PF00356 Bacterial regulatory proteins, lacI family; PF13377 Periplasmic binding protein-like domain	K	COG1609	DNA-binding transcriptional regulator, LacI/PurR family
O34994	Transcriptional repressor CcpN OS=Bacillus subtilis (strain 168) OX=224308 GN=ccpN PE=1 SV=1	ccpN	23.87	41	30	8	8	8	8	7	7	8	7	7	7	8	7	7	7	8	7	7	7	8	338520	295640	327430	331010	1.04756	0.914869	1.01324	1.02432	0.873331	0.96724	0.977815	Cytoplasmic	K23774	ccpN; DeoR family transcriptional regulator, catabolite repression regulator		GO:0006355 regulation of DNA-templated transcription; GO:0007154 cell communication; GO:0007584 response to nutrient; GO:0009605 response to external stimulus; GO:0009889 regulation of biosynthetic process; GO:0009890 negative regulation of biosynthetic process; GO:0009892 negative regulation of metabolic process; GO:0009987 cellular process; GO:0009991 response to extracellular stimulus; GO:0010…			PF08279; PF00571	PF08279 HTH domain; PF00571 CBS domain	T	COG0517	CBS domain
Q45589	Cyclic di-AMP synthase CdaA OS=Bacillus subtilis (strain 168) OX=224308 GN=cdaA PE=1 SV=3	cdaA	30.546	35.2	19	6	6	6	6	5	5	3	6	5	6	5	6	5	6	5	6	5	6	5	258270	227090	210650	166230	1.19814	1.05349	0.977222	0.771154	0.879274	0.815619	0.643629	CytoplasmicMembrane	K18672	dacA; diadenylate cyclase [EC:2.7.7.85]			GO:0005886 plasma membrane; GO:0016020 membrane; GO:0071944 cell periphery;	GO:0003824 catalytic activity; GO:0004016 adenylate cyclase activity; GO:0009975 cyclase activity; GO:0016829 lyase activity; GO:0016849 phosphorus-oxygen lyase activity;			T	COG1624	c-di-AMP synthetase, contains DisA_N domain
O34659	CdaA regulatory protein CdaR OS=Bacillus subtilis (strain 168) OX=224308 GN=cdaR PE=1 SV=2	cdaR	52.906	32.7	47	11	11	11	11	14	9	13	11	11	9	10	11	11	9	10	11	11	9	10	388040	360350	292720	315410	1.14422	1.06257	0.86315	0.930056	0.928641	0.754355	0.812829	Unknown				GO:0031279 regulation of cyclase activity; GO:0031281 positive regulation of cyclase activity; GO:0043085 positive regulation of catalytic activity; GO:0044093 positive regulation of molecular function; GO:0045761 regulation of adenylate cyclase activity; GO:0045762 positive regulation of adenylate cyclase activity; GO:0050790 regulation of catalytic activity; GO:0051339 regulation of lyase activ…					T	COG4856	Cyclic di-AMP synthase regulator CdaR, YbbR domain
P19079	Cytidine deaminase OS=Bacillus subtilis (strain 168) OX=224308 GN=cdd PE=1 SV=1	cdd	14.854	80.1	31	7	7	7	8	8	7	8	7	7	7	7	7	7	7	7	7	7	7	7	390830	390570	373110	393010	1.01021	1.00954	0.964408	1.01584	0.999335	0.954661	1.00558	Unknown	K01489	cdd, CDA; cytidine deaminase [EC:3.5.4.5]	map00240 Pyrimidine metabolism; map00983 Drug metabolism - other enzymes; map01100 Metabolic pathways	GO:0006139 nucleobase-containing compound metabolic process; GO:0006213 pyrimidine nucleoside metabolic process; GO:0006216 cytidine catabolic process; GO:0006725 cellular aromatic compound metabolic process; GO:0006807 nitrogen compound metabolic process; GO:0008152 metabolic process; GO:0009056 catabolic process; GO:0009116 nucleoside metabolic process; GO:0009119 ribonucleoside metabolic proce…	GO:0005622 intracellular anatomical structure; GO:0005737 cytoplasm; GO:0005829 cytosol;	GO:0003824 catalytic activity; GO:0004126 cytidine deaminase activity; GO:0005488 binding; GO:0008270 zinc ion binding; GO:0016787 hydrolase activity; GO:0016810 hydrolase activity, acting on carbon-nitrogen (but not peptide) bonds; GO:0016814 hydrolase activity, acting on carbon-nitrogen (but not peptide) bonds, in cyclic amidines; GO:0019239 deaminase activity; GO:0043167 ion binding; GO:004316…	PF00383	PF00383 Cytidine and deoxycytidylate deaminase zinc-binding region	F	COG0295	Cytidine deaminase
O31752	Phosphatidate cytidylyltransferase OS=Bacillus subtilis (strain 168) OX=224308 GN=cdsA PE=3 SV=1	cdsA	30.211	9.3	9	3	3	3	3	2	2	2	3	2	2	3	3	2	2	3	3	2	2	3	199990	100440	135280	149250	1.36755	0.686816	0.925055	1.02058	0.502225	0.676434	0.746287	CytoplasmicMembrane	K00981	E2.7.7.41, CDS1, CDS2, cdsA; phosphatidate cytidylyltransferase [EC:2.7.7.41]	map00564 Glycerophospholipid metabolism; map01100 Metabolic pathways; map01110 Biosynthesis of secondary metabolites	GO:0006139 nucleobase-containing compound metabolic process; GO:0006220 pyrimidine nucleotide metabolic process; GO:0006221 pyrimidine nucleotide biosynthetic process; GO:0006629 lipid metabolic process; GO:0006644 phospholipid metabolic process; GO:0006650 glycerophospholipid metabolic process; GO:0006655 phosphatidylglycerol biosynthetic process; GO:0006725 cellular aromatic compound metabolic …	GO:0016020 membrane;	GO:0003824 catalytic activity; GO:0004605 phosphatidate cytidylyltransferase activity; GO:0016740 transferase activity; GO:0016772 transferase activity, transferring phosphorus-containing groups; GO:0016779 nucleotidyltransferase activity; GO:0070567 cytidylyltransferase activity;			R	COG4589	Predicted CDP-diglyceride synthetase/phosphatidate cytidylyltransferase
P42093	Uncharacterized N-acetyltransferase CgeE OS=Bacillus subtilis (strain 168) OX=224308 GN=cgeE PE=4 SV=2	cgeE	29.562	28.6	9	6	6	6	0	0	4	5	1	0	5	6	1	0	5	6	1	0	5	6	0	0	75286	68273			1.04885	0.951149				Unknown	K06323	cgeE; spore maturation protein CgeE		GO:0006473 protein acetylation; GO:0006807 nitrogen compound metabolic process; GO:0008152 metabolic process; GO:0009987 cellular process; GO:0019538 protein metabolic process; GO:0036211 protein modification process; GO:0043170 macromolecule metabolic process; GO:0043412 macromolecule modification; GO:0043543 protein acylation; GO:0044237 cellular metabolic process; GO:0044238 primary metabolic …	GO:0005622 intracellular anatomical structure; GO:0005737 cytoplasm;	GO:0003824 catalytic activity; GO:0008080 N-acetyltransferase activity; GO:0016407 acetyltransferase activity; GO:0016410 N-acyltransferase activity; GO:0016740 transferase activity; GO:0016746 acyltransferase activity; GO:0016747 acyltransferase activity, transferring groups other than amino-acyl groups;			J	COG0456	Ribosomal protein S18 acetylase RimI and related acetyltransferases
O32253	Central glycolytic genes regulator OS=Bacillus subtilis (strain 168) OX=224308 GN=cggR PE=1 SV=1	cggR	37.382	39.1	33	10	10	10	8	9	8	8	8	9	8	8	8	9	8	8	8	9	8	8	683110	671720	486790	485130	1.17436	1.15478	0.836858	0.834005	0.983326	0.712609	0.710178	Cytoplasmic	K05311	cggR; central glycolytic genes regulator					PF04198	PF04198 Putative sugar-binding domain	K	COG2390	DNA-binding transcriptional regulator LsrR, DeoR family
P29072	Chemotaxis protein CheA OS=Bacillus subtilis (strain 168) OX=224308 GN=cheA PE=1 SV=2	cheA	74.811	46.1	108	24	24	24	21	23	31	33	18	20	23	24	18	20	23	24	18	20	23	24	632150	640920	2966000	2912100	0.353592	0.358498	1.65903	1.62888	1.01387	4.69192	4.60666	Cytoplasmic	K03407	cheA; two-component system, chemotaxis family, sensor kinase CheA [EC:2.7.13.3]	map02020 Two-component system; map02030 Bacterial chemotaxis				PF07194; PF02895; PF02518; PF01584	PF07194 P2 response regulator binding domain; PF02895 Signal transducing histidine kinase, homodimeric domain; PF02518 Histidine kinase-, DNA gyrase B-, and HSP90-like ATPase; PF01584 CheW-like domain	T	COG2198	HPt (histidine-containing phosphotransfer) domain
Q05522	Protein-glutamate methylesterase/protein-glutamine glutaminase OS=Bacillus subtilis (strain 168) OX=224308 GN=cheB PE=3 SV=2	cheB	38.664	60.8	57	17	17	17	8	9	23	17	13	15	17	17	13	15	17	17	13	15	17	17	129600	131580	642690	676690	0.327985	0.332996	1.62649	1.71253	1.01528	4.95903	5.22137	Cytoplasmic	K03412	cheB; two-component system, chemotaxis family, protein-glutamate methylesterase/glutaminase [EC:3.1.1.61 3.5.1.44]	map02020 Two-component system; map02030 Bacterial chemotaxis		GO:0005622 intracellular anatomical structure; GO:0005737 cytoplasm;		PF00072; PF01339	PF00072 Response regulator receiver domain; PF01339 CheB methylesterase	T	COG2201	Chemotaxis response regulator CheB, contains REC and protein-glutamate methylesterase domains
P40403	CheY-P phosphatase CheC OS=Bacillus subtilis (strain 168) OX=224308 GN=cheC PE=1 SV=1	cheC	23.049	8.6	9	3	3	3	1	2	3	3	3	2	3	3	3	2	3	3	3	2	3	3	115610	116730	409800	399970	0.443754	0.448053	1.57296	1.53523	1.00969	3.54468	3.45965	Cytoplasmic	K03410	cheC; chemotaxis protein CheC	map02030 Bacterial chemotaxis	GO:0006935 chemotaxis; GO:0009605 response to external stimulus; GO:0040011 locomotion; GO:0042221 response to chemical; GO:0042330 taxis; GO:0050896 response to stimulus; GO:0050918 positive chemotaxis;			PF04509	PF04509 CheC-like family	T	COG1776	Phosphoaspartate phosphatase CheC, specific for CheY-P
P40404	Chemoreceptor glutamine deamidase CheD OS=Bacillus subtilis (strain 168) OX=224308 GN=cheD PE=1 SV=1	cheD	18.008	53	21	6	6	6	5	2	6	8	5	4	6	6	5	4	6	6	5	4	6	6	61621	73296	242380	233530	0.403525	0.479979	1.58723	1.52927	1.18946	3.9334	3.78978	Cytoplasmic	K03411	cheD; chemotaxis protein CheD [EC:3.5.1.44]	map02030 Bacterial chemotaxis						T	COG1871	Chemotaxis receptor (MCP) glutamine deamidase CheD
P31105	Chemotaxis protein methyltransferase OS=Bacillus subtilis (strain 168) OX=224308 GN=cheR PE=1 SV=4	cheR	29.952	53.5	39	12	12	12	7	11	10	11	10	11	10	11	10	11	10	11	10	11	10	11	407320	420880	611490	620630	0.79079	0.817116	1.18717	1.20492	1.03329	1.50125	1.52369	Unknown	K00575	cheR; chemotaxis protein methyltransferase CheR [EC:2.1.1.80]	map02020 Two-component system; map02030 Bacterial chemotaxis				PF03705; PF01739	PF03705 CheR methyltransferase, all-alpha domain; PF01739 CheR methyltransferase, SAM binding domain	T	COG1352	Methylase of chemotaxis methyl-accepting proteins
P37599	Chemotaxis protein CheV OS=Bacillus subtilis (strain 168) OX=224308 GN=cheV PE=1 SV=1	cheV	34.633	80.9	93	18	18	18	17	16	32	28	16	14	18	18	16	14	18	18	16	14	18	18	546780	601910	2397300	2348100	0.37107	0.408484	1.62692	1.59353	1.10083	4.3844	4.29441	Cytoplasmic	K03415	cheV; two-component system, chemotaxis family, chemotaxis protein CheV	map02020 Two-component system; map02030 Bacterial chemotaxis	GO:0006935 chemotaxis; GO:0009605 response to external stimulus; GO:0040011 locomotion; GO:0042221 response to chemical; GO:0042330 taxis; GO:0050896 response to stimulus;	GO:0005622 intracellular anatomical structure; GO:0005737 cytoplasm; GO:0005829 cytosol;		PF01584; PF00072	PF01584 CheW-like domain; PF00072 Response regulator receiver domain	T	COG0835	Chemotaxis signal transduction protein CheW
P39802	Chemotaxis protein CheW OS=Bacillus subtilis (strain 168) OX=224308 GN=cheW PE=1 SV=1	cheW	17.505	71.8	29	9	9	9	5	4	11	9	6	6	9	8	6	6	9	8	6	6	9	8	691960	614970	3650900	3599800	0.323435	0.287449	1.7065	1.68262	0.888736	5.27617	5.20232	Cytoplasmic	K03408	cheW; purine-binding chemotaxis protein CheW	map02020 Two-component system; map02030 Bacterial chemotaxis	GO:0006935 chemotaxis; GO:0009453 energy taxis; GO:0009605 response to external stimulus; GO:0040011 locomotion; GO:0042221 response to chemical; GO:0042330 taxis; GO:0042333 chemotaxis to oxidizable substrate; GO:0050896 response to stimulus;	GO:0005622 intracellular anatomical structure; GO:0005737 cytoplasm; GO:0005829 cytosol;		PF01584	PF01584 CheW-like domain	T	COG0835	Chemotaxis signal transduction protein CheW
P24072	Chemotaxis protein CheY OS=Bacillus subtilis (strain 168) OX=224308 GN=cheY PE=1 SV=3	cheY	13.309	63.3	46	5	5	5	5	6	15	20	3	4	5	5	3	4	5	5	3	4	5	5	2327400	2278000	8629000	8383100	0.430651	0.42151	1.59667	1.55117	0.978775	3.70757	3.60192	Cytoplasmic	K03413	cheY; two-component system, chemotaxis family, chemotaxis protein CheY	map02020 Two-component system; map02030 Bacterial chemotaxis				PF00072	PF00072 Response regulator receiver domain	T	COG2201	Chemotaxis response regulator CheB, contains REC and protein-glutamate methylesterase domains
P46323	Putative competence-damage inducible protein OS=Bacillus subtilis (strain 168) OX=224308 GN=cinA PE=3 SV=3	cinA	45.537	46.6	52	14	14	14	13	16	10	13	11	14	12	11	11	14	12	11	11	14	12	11	645860	667010	550590	577360	1.05843	1.09309	0.902303	0.946174	1.03275	0.852491	0.89394	CytoplasmicMembrane	K03742	pncC; nicotinamide-nucleotide amidase [EC:3.5.1.42]	map00760 Nicotinate and nicotinamide metabolism; map01100 Metabolic pathways				PF00994; PF18146	PF00994 Probable molybdopterin binding domain; PF18146 Damage-inducible protein CinA KH domain	H	COG1546	Nicotinamide mononucleotide (NMN) deamidase PncC
P17867	Putative DNA recombinase OS=Bacillus subtilis (strain 168) OX=224308 GN=cisA PE=3 SV=2	cisA	57.454	4.6	5	2	2	2	2	2	1	0	1	2	1	1	1	2	1	1	1	2	1	1	0	0	0	0								Unknown	K06400	spoIVCA; site-specific DNA recombinase		GO:0006139 nucleobase-containing compound metabolic process; GO:0006259 DNA metabolic process; GO:0006310 DNA recombination; GO:0006725 cellular aromatic compound metabolic process; GO:0006807 nitrogen compound metabolic process; GO:0008152 metabolic process; GO:0009987 cellular process; GO:0034641 cellular nitrogen compound metabolic process; GO:0043170 macromolecule metabolic process; GO:004423…		GO:0000150 DNA strand exchange activity; GO:0003824 catalytic activity; GO:0140097 catalytic activity, acting on DNA;	PF00239; PF07508; PF13408	PF00239 Resolvase, N terminal domain; PF07508 Recombinase; PF13408 Recombinase zinc beta ribbon domain	L	COG1961	Site-specific DNA recombinase SpoIVCA/DNA invertase PinE
P39119	Citrate synthase 1 OS=Bacillus subtilis (strain 168) OX=224308 GN=citA PE=1 SV=2	citA	40.951	41.5	38	12	12	12	8	8	12	10	11	12	12	10	11	12	12	10	11	12	12	10	532860	548480	969140	932730	0.714479	0.735423	1.29946	1.25064	1.02931	1.81875	1.75042	Unknown	K01647	CS, gltA; citrate synthase [EC:2.3.3.1]	map00020 Citrate cycle (TCA cycle); map00630 Glyoxylate and dicarboxylate metabolism; map01100 Metabolic pathways; map01110 Biosynthesis of secondary metabolites; map01120 Microbial metabolism in diverse environments; map01200 Carbon metabolism; map01210 2-Oxocarboxylic acid metabolism; map01230 Biosynthesis of amino acids				PF00285	PF00285 Citrate synthase, C-terminal domain	C	COG0372	Citrate synthase
P09339	Aconitate/2-methylaconitate hydratase OS=Bacillus subtilis (strain 168) OX=224308 GN=citB PE=1 SV=4	citB	99.333	59.3	168	44	44	44	25	27	54	62	25	31	42	42	25	31	42	42	25	31	42	42	999350	1005400	9769100	9435400	0.188474	0.189615	1.84242	1.77949	1.00605	9.77545	9.44154	Cytoplasmic	K01681	ACO, acnA; aconitate hydratase [EC:4.2.1.3]	map00020 Citrate cycle (TCA cycle); map00630 Glyoxylate and dicarboxylate metabolism; map00720 Carbon fixation pathways in prokaryotes; map01100 Metabolic pathways; map01110 Biosynthesis of secondary metabolites; map01120 Microbial metabolism in diverse environments; map01200 Carbon metabolism; map01210 2-Oxocarboxylic acid metabolism; map01230 Biosynthesis of amino acids	GO:0006082 organic acid metabolic process; GO:0006091 generation of precursor metabolites and energy; GO:0006099 tricarboxylic acid cycle; GO:0006101 citrate metabolic process; GO:0006629 lipid metabolic process; GO:0006631 fatty acid metabolic process; GO:0008152 metabolic process; GO:0009060 aerobic respiration; GO:0009987 cellular process; GO:0015980 energy derivation by oxidation of organic c…		GO:0003676 nucleic acid binding; GO:0003723 RNA binding; GO:0003729 mRNA binding; GO:0003730 mRNA 3'-UTR binding; GO:0003824 catalytic activity; GO:0003994 aconitate hydratase activity; GO:0005488 binding; GO:0016829 lyase activity; GO:0016835 carbon-oxygen lyase activity; GO:0016836 hydro-lyase activity; GO:0047456 2-methylisocitrate dehydratase activity; GO:0051536 iron-sulfur cluster binding; …	PF00694	PF00694 Aconitase C-terminal domain	C	COG1048	Aconitase A
P39127	HTH-type transcriptional regulator CitR OS=Bacillus subtilis (strain 168) OX=224308 GN=citR PE=3 SV=2	citR	33.667	18.2	15	5	5	5	3	3	4	5	4	4	4	5	4	4	4	5	4	4	4	5	56918	60608	100200	95083	0.727831	0.775016	1.28129	1.21586	1.06483	1.76043	1.67053	Cytoplasmic	K19242	citR; LysR family transcriptional regulator, repressor for citA			GO:0005622 intracellular anatomical structure; GO:0005737 cytoplasm;		PF00126	PF00126 Bacterial regulatory helix-turn-helix protein, lysR family	K	COG0583	DNA-binding transcriptional regulator, LysR family
O34534	Transcriptional regulatory protein CitT OS=Bacillus subtilis (strain 168) OX=224308 GN=citT PE=1 SV=1	citT	25.41	22.1	6	4	4	4	0	0	2	4	0	0	4	4	0	0	4	4	0	0	4	4	0	0	151020	151170			0.999504	1.0005				Cytoplasmic	K11638	K11638, citT; two-component system, CitB family, response regulator CitT	map02020 Two-component system				PF00072; PF08279	PF00072 Response regulator receiver domain; PF08279 HTH domain	KT	COG4565	DNA-binding response regulator DpiB of citrate/malate metabolism
P39120	Citrate synthase 2 OS=Bacillus subtilis (strain 168) OX=224308 GN=citZ PE=1 SV=2	citZ	41.728	53.5	68	14	14	14	10	9	24	25	8	7	13	14	8	7	13	14	8	7	13	14	566850	686300	5708400	5706600	0.178984	0.216701	1.80244	1.80187	1.21073	10.0704	10.0672	Cytoplasmic	K01647	CS, gltA; citrate synthase [EC:2.3.3.1]	map00020 Citrate cycle (TCA cycle); map00630 Glyoxylate and dicarboxylate metabolism; map01100 Metabolic pathways; map01110 Biosynthesis of secondary metabolites; map01120 Microbial metabolism in diverse environments; map01200 Carbon metabolism; map01210 2-Oxocarboxylic acid metabolism; map01230 Biosynthesis of amino acids				PF00285	PF00285 Citrate synthase, C-terminal domain	C	COG0372	Citrate synthase
P37571	Negative regulator of genetic competence ClpC/MecB OS=Bacillus subtilis (strain 168) OX=224308 GN=clpC PE=1 SV=1	clpC	90.118	61.2	203	37	36	37	49	52	50	52	37	37	36	36	36	36	35	35	37	37	36	36	3419100	3648200	3378700	3234100	0.99973	1.06672	0.987917	0.945636	1.06701	0.988184	0.945892	Cytoplasmic	K03696	clpC; ATP-dependent Clp protease ATP-binding subunit ClpC		GO:0006950 response to stress; GO:0010035 response to inorganic substance; GO:0010038 response to metal ion; GO:0042221 response to chemical; GO:0046686 response to cadmium ion; GO:0046688 response to copper ion; GO:0050896 response to stimulus; GO:0097501 stress response to metal ion; GO:1990169 stress response to copper ion; GO:1990170 stress response to cadmium ion;			PF00004; PF17871; PF07724; PF10431	PF00004 ATPase family associated with various cellular activities (AAA); PF17871 AAA lid domain; PF07724 AAA domain (Cdc48 subfamily); PF10431 C-terminal, D2-small domain, of ClpB protein	O	COG0542	ATP-dependent Clp protease, ATP-binding subunit ClpA
O31673	ATP-dependent Clp protease ATP-binding subunit ClpE OS=Bacillus subtilis (strain 168) OX=224308 GN=clpE PE=1 SV=1	clpE	77.905	15.6	18	9	8	8	7	5	3	3	9	7	4	4	8	6	3	3	8	6	3	3	1232800	1142500	1133500	1112400	1.06708	0.988921	0.98113	0.962867	0.926752	0.919452	0.902336	Cytoplasmic	K03697	clpE; ATP-dependent Clp protease ATP-binding subunit ClpE			GO:0005886 plasma membrane; GO:0016020 membrane; GO:0071944 cell periphery;		PF00004; PF17871; PF07724; PF10431	PF00004 ATPase family associated with various cellular activities (AAA); PF17871 AAA lid domain; PF07724 AAA domain (Cdc48 subfamily); PF10431 C-terminal, D2-small domain, of ClpB protein	O	COG0542	ATP-dependent Clp protease, ATP-binding subunit ClpA
P80244	ATP-dependent Clp protease proteolytic subunit OS=Bacillus subtilis (strain 168) OX=224308 GN=clpP PE=1 SV=3	clpP	21.682	38.1	33	7	7	7	5	9	8	11	6	7	6	7	6	7	6	7	6	7	6	7	7068200	5638500	5908400	6057000	1.14594	0.91415	0.957908	0.982	0.797728	0.835913	0.856937	Cytoplasmic	K01358	clpP, CLPP; ATP-dependent Clp protease, protease subunit [EC:3.4.21.92]	map04112 Cell cycle - Caulobacter	GO:0006355 regulation of DNA-templated transcription; GO:0006508 proteolysis; GO:0006515 protein quality control for misfolded or incompletely synthesized proteins; GO:0006807 nitrogen compound metabolic process; GO:0008152 metabolic process; GO:0009056 catabolic process; GO:0009057 macromolecule catabolic process; GO:0009889 regulation of biosynthetic process; GO:0009890 negative regulation of b…		GO:0003824 catalytic activity; GO:0004176 ATP-dependent peptidase activity; GO:0005488 binding; GO:0005515 protein binding; GO:0008233 peptidase activity; GO:0016462 pyrophosphatase activity; GO:0016787 hydrolase activity; GO:0016817 hydrolase activity, acting on acid anhydrides; GO:0016818 hydrolase activity, acting on acid anhydrides, in phosphorus-containing anhydrides; GO:0016887 ATP hydrolys…	PF00574	PF00574 Clp protease	O	COG0740	ATP-dependent protease ClpP, protease subunit
P39070	ATP-dependent protease subunit ClpQ OS=Bacillus subtilis (strain 168) OX=224308 GN=clpQ PE=1 SV=1	clpQ	19.478	39.8	40	5	5	5	9	10	11	10	5	5	5	5	5	5	5	5	5	5	5	5	659320	859940	1044800	1080500	0.723621	0.943807	1.1467	1.18588	1.30428	1.58466	1.63881	Cytoplasmic	K01419	hslV, clpQ; ATP-dependent HslUV protease, peptidase subunit HslV [EC:3.4.25.2]					PF00227	PF00227 Proteasome subunit	O	COG5405	ATP-dependent protease HslVU (ClpYQ), peptidase subunit
P50866	ATP-dependent Clp protease ATP-binding subunit ClpX OS=Bacillus subtilis (strain 168) OX=224308 GN=clpX PE=2 SV=3	clpX	46.35	52.4	115	20	20	20	28	30	25	32	20	20	19	20	20	20	19	20	20	20	19	20	4737800	4719600	4292000	4329100	1.04827	1.04425	0.949636	0.957845	0.996159	0.905906	0.913736	Cytoplasmic	K03544	clpX, CLPX; ATP-dependent Clp protease ATP-binding subunit ClpX	map04112 Cell cycle - Caulobacter	GO:0006508 proteolysis; GO:0006807 nitrogen compound metabolic process; GO:0008152 metabolic process; GO:0009056 catabolic process; GO:0009057 macromolecule catabolic process; GO:0009987 cellular process; GO:0019538 protein metabolic process; GO:0030163 protein catabolic process; GO:0043170 macromolecule metabolic process; GO:0044238 primary metabolic process; GO:0051301 cell division; GO:0071704…		GO:0000166 nucleotide binding; GO:0003824 catalytic activity; GO:0004176 ATP-dependent peptidase activity; GO:0005488 binding; GO:0005524 ATP binding; GO:0008233 peptidase activity; GO:0016462 pyrophosphatase activity; GO:0016787 hydrolase activity; GO:0016817 hydrolase activity, acting on acid anhydrides; GO:0016818 hydrolase activity, acting on acid anhydrides, in phosphorus-containing anhydrid…	PF06689; PF07724; PF10431	PF06689 ClpX C4-type zinc finger; PF07724 AAA domain (Cdc48 subfamily); PF10431 C-terminal, D2-small domain, of ClpB protein	O	COG1219	ATP-dependent protease Clp, ATPase subunit ClpX
P39778	ATP-dependent protease ATPase subunit ClpY OS=Bacillus subtilis (strain 168) OX=224308 GN=clpY PE=1 SV=1	clpY	52.586	43.7	75	17	17	17	19	16	18	22	17	17	17	17	17	17	17	17	17	17	17	17	1427700	1410000	1343400	1348900	1.03269	1.01989	0.971718	0.975696	0.987602	0.940954	0.944806	Cytoplasmic	K03667	hslU; ATP-dependent HslUV protease ATP-binding subunit HslU					PF00004; PF07724; PF10431	PF00004 ATPase family associated with various cellular activities (AAA); PF07724 AAA domain (Cdc48 subfamily); PF10431 C-terminal, D2-small domain, of ClpB protein	O	COG1220	ATP-dependent protease HslVU (ClpYQ), ATPase subunit HslU
P71040	Major cardiolipin synthase ClsA OS=Bacillus subtilis (strain 168) OX=224308 GN=clsA PE=1 SV=2	clsA	55.865	18.3	22	8	8	8	6	4	5	7	6	6	7	8	6	6	7	8	6	6	7	8	105990	110530	88397	87827	1.07948	1.12572	0.900301	0.894496	1.04283	0.834013	0.828635	CytoplasmicMembrane	K06131	clsA_B; cardiolipin synthase A/B [EC:2.7.8.-]	map00564 Glycerophospholipid metabolism; map01100 Metabolic pathways	GO:0006629 lipid metabolic process; GO:0006644 phospholipid metabolic process; GO:0006650 glycerophospholipid metabolic process; GO:0006655 phosphatidylglycerol biosynthetic process; GO:0006793 phosphorus metabolic process; GO:0006796 phosphate-containing compound metabolic process; GO:0008152 metabolic process; GO:0008610 lipid biosynthetic process; GO:0008654 phospholipid biosynthetic process; …	GO:0016020 membrane;	GO:0003824 catalytic activity; GO:0008808 cardiolipin synthase activity; GO:0016740 transferase activity; GO:0016772 transferase activity, transferring phosphorus-containing groups; GO:0016780 phosphotransferase activity, for other substituted phosphate groups; GO:0030572 phosphatidyltransferase activity;	PF13396; PF13091	PF13396 Phospholipase_D-nuclease N-terminal; PF13091 PLD-like domain	I	COG1502	Phosphatidylserine/phosphatidylglycerophosphate/cardiolipin synthase
P38493	Cytidylate kinase OS=Bacillus subtilis (strain 168) OX=224308 GN=cmk PE=1 SV=1	cmk	25.096	66.1	80	15	15	15	17	22	19	22	13	14	13	14	13	14	13	14	13	14	13	14	2464900	2461200	1810000	1768100	1.15938	1.15764	0.851344	0.831636	0.998499	0.73431	0.717311	Cytoplasmic	K00945	cmk; CMP/dCMP kinase [EC:2.7.4.25]	map00240 Pyrimidine metabolism; map01100 Metabolic pathways	GO:0006082 organic acid metabolic process; GO:0006139 nucleobase-containing compound metabolic process; GO:0006520 amino acid metabolic process; GO:0006573 valine metabolic process; GO:0006575 cellular modified amino acid metabolic process; GO:0006725 cellular aromatic compound metabolic process; GO:0006753 nucleoside phosphate metabolic process; GO:0006766 vitamin metabolic process; GO:0006767 w…	GO:0005622 intracellular anatomical structure; GO:0005737 cytoplasm; GO:0005829 cytosol;	GO:0003824 catalytic activity; GO:0004127 cytidylate kinase activity; GO:0004592 pantoate-beta-alanine ligase activity; GO:0016301 kinase activity; GO:0016740 transferase activity; GO:0016772 transferase activity, transferring phosphorus-containing groups; GO:0016776 phosphotransferase activity, phosphate group as acceptor; GO:0016874 ligase activity; GO:0016879 ligase activity, forming carbon-ni…	PF02224	PF02224 Cytidylate kinase	F	COG0283	Cytidylate kinase
P54556	Pantothenate kinase OS=Bacillus subtilis (strain 168) OX=224308 GN=coaA PE=3 SV=2	coaA	36.639	22.9	28	7	7	7	6	8	6	8	6	7	7	7	6	7	7	7	6	7	7	7	134930	126790	138530	137890	1.00294	0.942431	1.02969	1.02494	0.939672	1.02668	1.02194	CytoplasmicMembrane	K00867	coaA; type I pantothenate kinase [EC:2.7.1.33]	map00770 Pantothenate and CoA biosynthesis; map01100 Metabolic pathways; map01240 Biosynthesis of cofactors	GO:0006139 nucleobase-containing compound metabolic process; GO:0006163 purine nucleotide metabolic process; GO:0006164 purine nucleotide biosynthetic process; GO:0006725 cellular aromatic compound metabolic process; GO:0006753 nucleoside phosphate metabolic process; GO:0006793 phosphorus metabolic process; GO:0006796 phosphate-containing compound metabolic process; GO:0006807 nitrogen compound m…	GO:0005622 intracellular anatomical structure; GO:0005737 cytoplasm; GO:0005829 cytosol;	GO:0003824 catalytic activity; GO:0004594 pantothenate kinase activity; GO:0016301 kinase activity; GO:0016740 transferase activity; GO:0016772 transferase activity, transferring phosphorus-containing groups; GO:0016773 phosphotransferase activity, alcohol group as acceptor;	PF00485	PF00485 Phosphoribulokinase / Uridine kinase family	H	COG1072	Panthothenate kinase
O35033	Coenzyme A biosynthesis bifunctional protein CoaBC OS=Bacillus subtilis (strain 168) OX=224308 GN=coaBC PE=3 SV=1	coaBC	43.977	42.9	36	13	13	13	11	6	8	11	11	9	11	13	11	9	11	13	11	9	11	13	439660	457610	379840	385680	1.05764	1.10082	0.913741	0.92779	1.04083	0.86394	0.877223	Cytoplasmic	K13038	coaBC, dfp; phosphopantothenoylcysteine decarboxylase / phosphopantothenate---cysteine ligase [EC:4.1.1.36 6.3.2.5]	map00770 Pantothenate and CoA biosynthesis; map01100 Metabolic pathways; map01240 Biosynthesis of cofactors						H	COG0452	Phosphopantothenoylcysteine synthetase/decarboxylase CoaBC
O34797	Phosphopantetheine adenylyltransferase OS=Bacillus subtilis (strain 168) OX=224308 GN=coaD PE=1 SV=1	coaD	18.179	40.4	20	4	4	4	6	5	5	4	4	4	4	4	4	4	4	4	4	4	4	4	1017800	1056900	943020	883280	1.04363	1.08372	0.966952	0.905696	1.03842	0.926528	0.867833	Cytoplasmic	K00954	E2.7.7.3A, coaD, kdtB; pantetheine-phosphate adenylyltransferase [EC:2.7.7.3]	map00770 Pantothenate and CoA biosynthesis; map01100 Metabolic pathways; map01240 Biosynthesis of cofactors	GO:0006082 organic acid metabolic process; GO:0006575 cellular modified amino acid metabolic process; GO:0006766 vitamin metabolic process; GO:0006767 water-soluble vitamin metabolic process; GO:0006807 nitrogen compound metabolic process; GO:0008152 metabolic process; GO:0009058 biosynthetic process; GO:0009110 vitamin biosynthetic process; GO:0009987 cellular process; GO:0015939 pantothenate me…		GO:0003824 catalytic activity; GO:0004595 pantetheine-phosphate adenylyltransferase activity; GO:0016740 transferase activity; GO:0016772 transferase activity, transferring phosphorus-containing groups; GO:0016779 nucleotidyltransferase activity; GO:0070566 adenylyltransferase activity;	PF01467	PF01467 Cytidylyltransferase-like	H	COG0669	Phosphopantetheine adenylyltransferase
O34932	Dephospho-CoA kinase OS=Bacillus subtilis (strain 168) OX=224308 GN=coaE PE=3 SV=1	coaE	22.013	38.6	23	7	7	7	5	5	6	7	5	6	6	7	5	6	6	7	5	6	6	7	206810	204760	233060	220990	0.955662	0.946189	1.07696	1.02119	0.990088	1.12693	1.06857	CytoplasmicMembrane	K00859	coaE; dephospho-CoA kinase [EC:2.7.1.24]	map00770 Pantothenate and CoA biosynthesis; map01100 Metabolic pathways; map01240 Biosynthesis of cofactors	GO:0006139 nucleobase-containing compound metabolic process; GO:0006163 purine nucleotide metabolic process; GO:0006164 purine nucleotide biosynthetic process; GO:0006725 cellular aromatic compound metabolic process; GO:0006753 nucleoside phosphate metabolic process; GO:0006793 phosphorus metabolic process; GO:0006796 phosphate-containing compound metabolic process; GO:0006807 nitrogen compound m…		GO:0003824 catalytic activity; GO:0004140 dephospho-CoA kinase activity; GO:0016301 kinase activity; GO:0016740 transferase activity; GO:0016772 transferase activity, transferring phosphorus-containing groups; GO:0016773 phosphotransferase activity, alcohol group as acceptor;	PF01121	PF01121 Dephospho-CoA kinase	H	COG0237	Dephospho-CoA kinase
P37564	Type III pantothenate kinase OS=Bacillus subtilis (strain 168) OX=224308 GN=coaX PE=1 SV=3	coaX	28.576	36.8	28	7	7	7	7	7	7	7	7	7	7	7	7	7	7	7	7	7	7	7	896240	1133900	799120	731660	1.00675	1.27372	0.897656	0.821877	1.26517	0.891636	0.816366	Cytoplasmic	K03525	coaX; type III pantothenate kinase [EC:2.7.1.33]	map00770 Pantothenate and CoA biosynthesis; map01100 Metabolic pathways; map01240 Biosynthesis of cofactors						H	COG1521	Pantothenate kinase type III
O07595	NAD-dependent protein deacetylase OS=Bacillus subtilis (strain 168) OX=224308 GN=cobB PE=3 SV=1	cobB	27.417	50.6	23	8	8	8	5	7	5	6	7	7	6	6	7	7	6	6	7	7	6	6	102570	89754	100130	83957	1.08998	0.953787	1.06405	0.892184	0.875051	0.976211	0.818534	Cytoplasmic	K12410	npdA; NAD-dependent deacetylase [EC:2.3.1.286]	map00760 Nicotinate and nicotinamide metabolism; map01100 Metabolic pathways						O	COG0846	NAD-dependent protein deacetylase, SIR2 family
P39779	GTP-sensing transcriptional pleiotropic repressor CodY OS=Bacillus subtilis (strain 168) OX=224308 GN=codY PE=1 SV=3	codY	29.013	57.9	40	15	15	15	20	20	0	0	15	15	2	2	15	15	2	2	15	15	2	2	6299500	6057200	2470.7	2008.7	2.03848	1.96007	0.000799503	0.000650003	0.961537	0.000392206	0.000318867	Cytoplasmic	K03706	codY; transcriptional pleiotropic repressor		GO:0006355 regulation of DNA-templated transcription; GO:0009889 regulation of biosynthetic process; GO:0009890 negative regulation of biosynthetic process; GO:0009891 positive regulation of biosynthetic process; GO:0009892 negative regulation of metabolic process; GO:0009893 positive regulation of metabolic process; GO:0010468 regulation of gene expression; GO:0010556 regulation of macromolecule…	GO:0005622 intracellular anatomical structure; GO:0005737 cytoplasm; GO:0032991 protein-containing complex; GO:0032993 protein-DNA complex;	GO:0000976 transcription cis-regulatory region binding; GO:0001067 transcription regulatory region nucleic acid binding; GO:0001216 DNA-binding transcription activator activity; GO:0001217 DNA-binding transcription repressor activity; GO:0003676 nucleic acid binding; GO:0003677 DNA binding; GO:0003690 double-stranded DNA binding; GO:0003700 DNA-binding transcription factor activity; GO:0005488 bi…	PF06018; PF08222	PF06018 CodY GAF-like domain; PF08222 CodY helix-turn-helix domain	K	COG4465	GTP-sensing pleiotropic transcriptional regulator CodY
P14204	Transcriptional regulatory protein ComA OS=Bacillus subtilis (strain 168) OX=224308 GN=comA PE=1 SV=1	comA	24.128	47.7	42	8	8	8	11	11	10	10	8	8	6	7	8	8	6	7	8	8	6	7	734520	729510	580040	606460	1.10849	1.10093	0.875357	0.915228	0.993179	0.789686	0.825655	Cytoplasmic	K07691	comA; two-component system, NarL family, competent response regulator ComA	map02020 Two-component system; map02024 Quorum sensing				PF00072; PF00196	PF00072 Response regulator receiver domain; PF00196 Bacterial regulatory proteins, luxR family	TK	COG2197	DNA-binding response regulator, NarL/FixJ family, contains REC and HTH domains
P32393	ComE operon protein 2 OS=Bacillus subtilis (strain 168) OX=224308 GN=comEB PE=3 SV=1	comEB	20.969	63.5	31	9	9	9	8	8	8	7	8	8	8	8	8	8	8	8	8	8	8	8	565480	599670	448050	441060	1.10109	1.16766	0.872431	0.85882	1.06046	0.792336	0.779975	Unknown	K01493	comEB; dCMP deaminase [EC:3.5.4.12]	map00240 Pyrimidine metabolism; map01100 Metabolic pathways				PF00383	PF00383 Cytidine and deoxycytidylate deaminase zinc-binding region	F	COG2131	Deoxycytidylate deaminase
P39146	ComF operon protein 2 OS=Bacillus subtilis (strain 168) OX=224308 GN=comFB PE=1 SV=1	comFB	10.976	35.7	4	2	2	2	1	1	1	1	1	2	1	1	1	2	1	1	1	2	1	1	0	0	0	0								Cytoplasmic	K02241	comFB; competence protein ComFB
O32049	Post-transcriptional regulator ComN OS=Bacillus subtilis (strain 168) OX=224308 GN=comN PE=1 SV=1	comN	11.586	50	11	3	3	3	3	3	4	1	3	3	3	2	3	3	3	2	3	3	3	2	159540	214690	243740	257780	0.728701	0.980599	1.11329	1.17741	1.34568	1.52777	1.61577	Unknown
Q99027	Sensor histidine kinase ComP OS=Bacillus subtilis (strain 168) OX=224308 GN=comP PE=2 SV=3	comP	89.308	20.4	39	12	12	12	10	9	11	9	10	11	12	11	10	11	12	11	10	11	12	11	1576800	1565300	1451600	1528200	1.03027	1.02275	0.948464	0.998514	0.992707	0.920599	0.969178	CytoplasmicMembrane	K07680	comP; two-component system, NarL family, sensor histidine kinase ComP [EC:2.7.13.3]	map02020 Two-component system; map02024 Quorum sensing		GO:0005886 plasma membrane; GO:0016020 membrane; GO:0071944 cell periphery;		PF07730; PF02518	PF07730 Histidine kinase; PF02518 Histidine kinase-, DNA gyrase B-, and HSP90-like ATPase	T	COG4585	Signal transduction histidine kinase ComP
P33690	Competence regulatory protein ComQ OS=Bacillus subtilis (strain 168) OX=224308 GN=comQ PE=4 SV=2	comQ	34.218	14.7	16	3	3	3	5	3	4	4	3	3	3	3	3	3	3	3	3	3	3	3	88674	86043	89694	82601	1.02214	0.991816	1.0339	0.95214	0.97033	1.0115	0.931513	Cytoplasmic	K02251	comQ; competence protein ComQ	map02024 Quorum sensing				PF00348	PF00348 Polyprenyl synthetase	H	COG0142	Geranylgeranyl pyrophosphate synthase
P45453	Competence pheromone OS=Bacillus subtilis (strain 168) OX=224308 GN=comX PE=1 SV=1	comX	6.5183	83.6	8	3	3	3	3	2	1	2	3	3	2	2	3	3	2	2	3	3	2	2	417320	428150	484030	510480	0.907227	0.930771	1.05225	1.10975	1.02595	1.15985	1.22323	Extracellular	K02253	comX; competence protein ComX	map02020 Two-component system; map02024 Quorum sensing
O32437	ComG operon repressor OS=Bacillus subtilis (strain 168) OX=224308 GN=comZ PE=4 SV=2	comZ	7.2142	15.9	5	1	1	1	2	1	1	1	1	1	1	1	1	1	1	1	1	1	1	1	0	0	0	0								Cytoplasmic	K02254	comZ; competence protein ComZ
O32220	Copper-exporting P-type ATPase OS=Bacillus subtilis (strain 168) OX=224308 GN=copA PE=1 SV=2	copA	85.911	11.7	20	7	7	7	7	5	5	3	7	6	5	4	7	6	5	4	7	6	5	4	131240	139170	89570	86748	1.17512	1.24613	0.802009	0.776741	1.06042	0.68249	0.660988	CytoplasmicMembrane	K17686	copA, ctpA, ATP7; P-type Cu+ transporter [EC:7.2.2.8]			GO:0005886 plasma membrane; GO:0016020 membrane; GO:0071944 cell periphery;	GO:0005488 binding; GO:0005515 protein binding; GO:0042802 identical protein binding;	PF00403; PF00702	PF00403 Heavy-metal-associated domain; PF00702 haloacid dehalogenase-like hydrolase	P	COG2217	Cation-transporting P-type ATPase
O32221	Copper chaperone CopZ OS=Bacillus subtilis (strain 168) OX=224308 GN=copZ PE=1 SV=1	copZ	7.3381	88.4	19	4	4	4	6	4	5	4	3	4	4	3	3	4	4	3	3	4	4	3	747560	755840	652940	603110	1.08364	1.09564	0.946478	0.874247	1.01108	0.873428	0.806771	Unknown	K07213	ATOX1, ATX1, copZ, golB; copper chaperone			GO:0005622 intracellular anatomical structure; GO:0005737 cytoplasm;		PF00403	PF00403 Heavy-metal-associated domain	P	COG2608	Copper chaperone CopZ
O34656	Spore coat protein I OS=Bacillus subtilis (strain 168) OX=224308 GN=cotI PE=1 SV=1	cotI	41.245	2.2	1	1	1	1	0	1	0	0	1	1	1	1	1	1	1	1	1	1	1	1	0	0	0	0								Cytoplasmic	K06331	cotI; spore coat protein I							T	COG2334	Ser/Thr protein kinase RdoA involved in Cpx stress response, MazF antagonist
O06976	HPr-like protein Crh OS=Bacillus subtilis (strain 168) OX=224308 GN=crh PE=1 SV=1	crh	9.3266	23.5	4	2	2	2	2	1	1	0	2	2	2	2	2	2	2	2	2	2	2	2	1568000	1275200	1279600	1270500	1.16292	0.945766	0.949029	0.94228	0.813265	0.816071	0.810268	Unknown	K11184	chr, crh; catabolite repression HPr-like protein					PF00381	PF00381 PTS HPr component phosphorylation site	TG	COG1925	HPr or related phosphotransfer protein
Q45539	Putative glycosyltransferase CsbB OS=Bacillus subtilis (strain 168) OX=224308 GN=csbB PE=2 SV=1	csbB	37.728	22.8	13	6	6	6	3	4	4	2	5	5	5	5	5	5	5	5	5	5	5	5	220500	196850	162350	152560	1.20449	1.0753	0.886843	0.833365	0.892744	0.736281	0.691882	CytoplasmicMembrane	K25617	csbB; lipoteichoic acid polyisoprenyl-phosphate beta-N-acetylglucosaminyltransferase [EC:2.4.-.-]							M	COG0463	Glycosyltransferase involved in cell wall bisynthesis
P46333	Probable metabolite transport protein CsbC OS=Bacillus subtilis (strain 168) OX=224308 GN=csbC PE=1 SV=3	csbC	50.14	11.7	10	4	4	4	2	3	2	3	3	3	3	3	3	3	3	3	3	3	3	3	184500	184110	339690	353130	0.695288	0.693819	1.28012	1.33077	0.997886	1.84114	1.91398	CytoplasmicMembrane				GO:0006810 transport; GO:0006811 monoatomic ion transport; GO:0006812 monoatomic cation transport; GO:0008643 carbohydrate transport; GO:0034219 carbohydrate transmembrane transport; GO:0034220 monoatomic ion transmembrane transport; GO:0051179 localization; GO:0051234 establishment of localization; GO:0055085 transmembrane transport; GO:0071702 organic substance transport; GO:0098655 monoatomic …	GO:0005886 plasma membrane; GO:0016020 membrane; GO:0071944 cell periphery;	GO:0005215 transporter activity; GO:0005351 carbohydrate:proton symporter activity; GO:0005402 carbohydrate:monoatomic cation symporter activity; GO:0008324 monoatomic cation transmembrane transporter activity; GO:0015075 monoatomic ion transmembrane transporter activity; GO:0015078 proton transmembrane transporter activity; GO:0015144 carbohydrate transmembrane transporter activity; GO:0015291 s…			G	COG2814	Predicted arabinose efflux permease AraJ, MFS family
P37534	Anti-sigma-G factor Gin OS=Bacillus subtilis (strain 168) OX=224308 GN=csfB PE=1 SV=1	csfB	7.4385	18.8	5	1	1	1	1	1	1	2	1	1	1	1	1	1	1	1	1	1	1	1	0	16219	0	41035								Unknown
P96614	DEAD-box ATP-dependent RNA helicase CshA OS=Bacillus subtilis (strain 168) OX=224308 GN=cshA PE=1 SV=2	cshA	55.33	64	222	25	25	25	61	64	48	49	25	25	24	24	25	25	24	24	25	25	24	24	10134000	9330300	6242400	6358100	1.26419	1.16393	0.778723	0.793156	0.920693	0.615986	0.627403	Unknown	K05592	deaD, cshA; ATP-dependent RNA helicase DeaD [EC:3.6.4.13]	map03018 RNA degradation	GO:0006139 nucleobase-containing compound metabolic process; GO:0006725 cellular aromatic compound metabolic process; GO:0006807 nitrogen compound metabolic process; GO:0006950 response to stress; GO:0008152 metabolic process; GO:0009266 response to temperature stimulus; GO:0009409 response to cold; GO:0009628 response to abiotic stimulus; GO:0009987 cellular process; GO:0010501 RNA secondary str…	GO:0005622 intracellular anatomical structure; GO:0005737 cytoplasm; GO:0005886 plasma membrane; GO:0009295 nucleoid; GO:0016020 membrane; GO:0043226 organelle; GO:0043228 non-membrane-bounded organelle; GO:0043229 intracellular organelle; GO:0043232 intracellular non-membrane-bounded organelle; GO:0043590 bacterial nucleoid; GO:0071944 cell periphery;	GO:0000166 nucleotide binding; GO:0003676 nucleic acid binding; GO:0003723 RNA binding; GO:0003724 RNA helicase activity; GO:0003824 catalytic activity; GO:0004386 helicase activity; GO:0005488 binding; GO:0005524 ATP binding; GO:0008186 ATP-dependent activity, acting on RNA; GO:0016462 pyrophosphatase activity; GO:0016787 hydrolase activity; GO:0016817 hydrolase activity, acting on acid anhydrid…	PF00270; PF00271	PF00270 DEAD/DEAH box helicase; PF00271 Helicase conserved C-terminal domain	L	COG0513	Superfamily II DNA and RNA helicase
P54475	DEAD-box ATP-dependent RNA helicase CshB OS=Bacillus subtilis (strain 168) OX=224308 GN=cshB PE=1 SV=1	cshB	50.027	45.4	88	17	17	17	23	22	21	22	17	17	16	16	17	17	16	16	17	17	16	16	1864500	1863600	1286000	1232400	1.19395	1.19337	0.823501	0.789178	0.999517	0.689729	0.660981	Cytoplasmic	K18692	cshB; ATP-dependent RNA helicase CshB [EC:3.6.4.13]		GO:0006139 nucleobase-containing compound metabolic process; GO:0006725 cellular aromatic compound metabolic process; GO:0006807 nitrogen compound metabolic process; GO:0006950 response to stress; GO:0008152 metabolic process; GO:0009266 response to temperature stimulus; GO:0009409 response to cold; GO:0009628 response to abiotic stimulus; GO:0009987 cellular process; GO:0010501 RNA secondary str…	GO:0005622 intracellular anatomical structure; GO:0005737 cytoplasm; GO:0009295 nucleoid; GO:0043226 organelle; GO:0043228 non-membrane-bounded organelle; GO:0043229 intracellular organelle; GO:0043232 intracellular non-membrane-bounded organelle; GO:0043590 bacterial nucleoid;	GO:0000166 nucleotide binding; GO:0003676 nucleic acid binding; GO:0003723 RNA binding; GO:0003724 RNA helicase activity; GO:0003824 catalytic activity; GO:0004386 helicase activity; GO:0005488 binding; GO:0005524 ATP binding; GO:0008186 ATP-dependent activity, acting on RNA; GO:0016462 pyrophosphatase activity; GO:0016787 hydrolase activity; GO:0016817 hydrolase activity, acting on acid anhydrid…	PF00270; PF00271	PF00270 DEAD/DEAH box helicase; PF00271 Helicase conserved C-terminal domain	L	COG0513	Superfamily II DNA and RNA helicase
O32222	Copper-sensing transcriptional repressor CsoR OS=Bacillus subtilis (strain 168) OX=224308 GN=csoR PE=1 SV=1	csoR	11.475	45.5	12	3	3	3	4	3	4	1	3	3	3	3	3	3	3	3	3	3	3	3	388920	338600	301500	247840	1.21836	1.06073	0.944504	0.776405	0.870616	0.775224	0.637252	Unknown	K21600	csoR, ricR; CsoR family transcriptional regulator, copper-sensing transcriptional repressor		GO:0006355 regulation of DNA-templated transcription; GO:0009889 regulation of biosynthetic process; GO:0009890 negative regulation of biosynthetic process; GO:0009892 negative regulation of metabolic process; GO:0010468 regulation of gene expression; GO:0010556 regulation of macromolecule biosynthetic process; GO:0010558 negative regulation of macromolecule biosynthetic process; GO:0010605 negat…	GO:0032991 protein-containing complex; GO:0032993 protein-DNA complex;	GO:0000976 transcription cis-regulatory region binding; GO:0001067 transcription regulatory region nucleic acid binding; GO:0001217 DNA-binding transcription repressor activity; GO:0003676 nucleic acid binding; GO:0003677 DNA binding; GO:0003690 double-stranded DNA binding; GO:0003700 DNA-binding transcription factor activity; GO:0005488 binding; GO:0043565 sequence-specific DNA binding; GO:00971…			K	COG1937	DNA-binding transcriptional regulator, FrmR family
P32081	Cold shock protein CspB OS=Bacillus subtilis (strain 168) OX=224308 GN=cspB PE=1 SV=1	cspB	7.3651	77.6	166	3	3	3	43	46	43	34	3	3	3	3	3	3	3	3	3	3	3	3	33129000	28821000	21879000	21152000	1.26229	1.09814	0.833637	0.805936	0.869963	0.660418	0.638474	Cytoplasmic	K03704	cspA; cold shock protein		GO:0006355 regulation of DNA-templated transcription; GO:0006950 response to stress; GO:0009266 response to temperature stimulus; GO:0009409 response to cold; GO:0009628 response to abiotic stimulus; GO:0009889 regulation of biosynthetic process; GO:0010468 regulation of gene expression; GO:0010556 regulation of macromolecule biosynthetic process; GO:0019219 regulation of nucleobase-containing co…	GO:0005622 intracellular anatomical structure; GO:0005737 cytoplasm;	GO:0003676 nucleic acid binding; GO:0003677 DNA binding; GO:0005488 binding; GO:0097159 organic cyclic compound binding; GO:1901363 heterocyclic compound binding;	PF00313	PF00313 'Cold-shock' DNA-binding domain	K	COG1278	Cold shock protein, CspA family
P39158	Cold shock protein CspC OS=Bacillus subtilis (strain 168) OX=224308 GN=cspC PE=1 SV=1	cspC	7.2548	54.5	25	3	3	3	8	6	5	6	3	3	3	3	3	3	3	3	3	3	3	3	10253000	6679200	5189200	4768900	1.52516	0.993548	0.771907	0.709386	0.651439	0.506115	0.465122	Cytoplasmic	K03704	cspA; cold shock protein					PF00313	PF00313 'Cold-shock' DNA-binding domain	K	COG1278	Cold shock protein, CspA family
P51777	Cold shock protein CspD OS=Bacillus subtilis (strain 168) OX=224308 GN=cspD PE=1 SV=1	cspD	7.309	78.8	127	3	3	3	30	37	36	24	2	3	3	3	2	3	3	3	2	3	3	3	2860600	1925800	5048900	2847500	0.902198	0.607374	1.59236	0.898067	0.673215	1.76498	0.995421	Cytoplasmic	K03704	cspA; cold shock protein					PF00313	PF00313 'Cold-shock' DNA-binding domain	K	COG1278	Cold shock protein, CspA family
O31590	Putative tRNA (cytidine(34)-2'-O)-methyltransferase OS=Bacillus subtilis (strain 168) OX=224308 GN=cspR PE=3 SV=2	cspR	18.577	35	26	5	5	5	7	7	5	7	5	5	5	5	5	5	5	5	5	5	5	5	1724000	1806300	998610	1008400	1.24537	1.30482	0.721368	0.72844	1.04774	0.57924	0.584919	Cytoplasmic	K03216	trmL, cspR; tRNA (cytidine/uridine-2'-O-)-methyltransferase [EC:2.1.1.207]							J	COG0219	tRNA(Leu) C34 or U34 (ribose-2'-O)-methylase TrmL, contains SPOUT domain
P33911	Translational regulator CsrA OS=Bacillus subtilis (strain 168) OX=224308 GN=csrA PE=1 SV=1	csrA	8.1363	29.7	7	2	2	2	3	0	2	2	2	2	2	2	2	2	2	2	2	2	2	2	229470	101630	173720	196120	1.3095	0.579964	0.991354	1.11918	0.44289	0.757049	0.854665	Cytoplasmic	K03563	csrA; carbon storage regulator	map02020 Two-component system; map02025 Biofilm formation - Pseudomonas aeruginosa; map02026 Biofilm formation - Escherichia coli; map05111 Biofilm formation - Vibrio cholerae						T	COG1551	sRNA-binding carbon storage regulator CsrA
O32192	Transcriptional regulatory protein CssR OS=Bacillus subtilis (strain 168) OX=224308 GN=cssR PE=1 SV=1	cssR	26.212	25.3	17	5	5	5	6	4	4	3	5	5	4	4	5	5	4	4	5	5	4	4	115340	112380	133280	129070	0.941417	0.917257	1.08784	1.05348	0.974337	1.15554	1.11904	Unknown	K07770	cssR; two-component system, OmpR family, response regulator CssR	map02020 Two-component system				PF00072; PF00486	PF00072 Response regulator receiver domain; PF00486 Transcriptional regulatory protein, C terminal	TK	COG0745	DNA-binding response regulator, OmpR family, contains REC and winged-helix (wHTH) domain
O32193	Sensor histidine kinase CssS OS=Bacillus subtilis (strain 168) OX=224308 GN=cssS PE=1 SV=2	cssS	52.097	14	15	5	5	5	4	5	3	3	5	5	5	5	5	5	5	5	5	5	5	5	84736	99854	72226	70887	1.0343	1.21884	0.881603	0.865259	1.17841	0.852365	0.836563	Unknown	K07650	cssS; two-component system, OmpR family, sensor histidine kinase CssS [EC:2.7.13.3]	map02020 Two-component system				PF00672; PF00512; PF02518	PF00672 HAMP domain; PF00512 His Kinase A (phospho-acceptor) domain; PF02518 Histidine kinase-, DNA gyrase B-, and HSP90-like ATPase	T	COG2770	HAMP domain
P94532	Peptide transporter CstA OS=Bacillus subtilis (strain 168) OX=224308 GN=cstA PE=3 SV=2	cstA	64.332	5.2	12	2	2	2	3	3	3	3	2	2	2	2	2	2	2	2	2	2	2	2	25978	26065	29410	26582	0.961836	0.965058	1.08891	0.9842	1.00335	1.13211	1.02325	Unknown	K06200	cstA; carbon starvation protein		GO:0007154 cell communication; GO:0009605 response to external stimulus; GO:0009987 cellular process; GO:0009991 response to extracellular stimulus; GO:0031667 response to nutrient levels; GO:0031668 cellular response to extracellular stimulus; GO:0031669 cellular response to nutrient levels; GO:0050896 response to stimulus; GO:0051716 cellular response to stimulus; GO:0071496 cellular response t…	GO:0005886 plasma membrane; GO:0016020 membrane; GO:0071944 cell periphery;		PF13722	PF13722 5TM C-terminal transporter carbon starvation CstA	CE	COG1966	Carbon starvation protein CstA (peptide/pyruvate transporter)
P12946	Heme A synthase OS=Bacillus subtilis (strain 168) OX=224308 GN=ctaA PE=1 SV=1	ctaA	34.084	8.5	8	2	2	2	2	2	2	2	2	2	2	2	2	2	2	2	2	2	2	2	127710	113790	61305	95628	1.28212	1.14238	0.615461	0.960041	0.891003	0.480033	0.74879	CytoplasmicMembrane	K02259	COX15, ctaA; heme a synthase [EC:1.17.99.9]	map00190 Oxidative phosphorylation; map00860 Porphyrin metabolism; map01100 Metabolic pathways; map01110 Biosynthesis of secondary metabolites; map01240 Biosynthesis of cofactors; map02020 Two-component system	GO:0000003 reproduction; GO:0009987 cellular process; GO:0016043 cellular component organization; GO:0017004 cytochrome complex assembly; GO:0019954 asexual reproduction; GO:0022607 cellular component assembly; GO:0030436 asexual sporulation; GO:0032502 developmental process; GO:0043933 protein-containing complex organization; GO:0043934 sporulation; GO:0044085 cellular component biogenesis; GO:0…		GO:0003824 catalytic activity;			H	COG1612	Heme A synthase
P24009	Protoheme IX farnesyltransferase 2 OS=Bacillus subtilis (strain 168) OX=224308 GN=ctaB2 PE=1 SV=2	ctaB2	33.945	14.1	9	3	3	3	3	4	1	1	3	3	2	3	3	3	2	3	3	3	2	3	359630	266860	174070	213060	1.41919	1.0531	0.686924	0.840788	0.74204	0.484025	0.592442	CytoplasmicMembrane	K02257	COX10, ctaB, cyoE; heme o synthase [EC:2.5.1.141]	map00190 Oxidative phosphorylation; map00860 Porphyrin metabolism; map01100 Metabolic pathways; map01110 Biosynthesis of secondary metabolites; map01240 Biosynthesis of cofactors	GO:0006091 generation of precursor metabolites and energy; GO:0006725 cellular aromatic compound metabolic process; GO:0006778 porphyrin-containing compound metabolic process; GO:0006779 porphyrin-containing compound biosynthetic process; GO:0006783 heme biosynthetic process; GO:0006807 nitrogen compound metabolic process; GO:0008152 metabolic process; GO:0009058 biosynthetic process; GO:0009987 …	GO:0005886 plasma membrane; GO:0016020 membrane; GO:0071944 cell periphery;	GO:0003824 catalytic activity; GO:0004311 farnesyltranstransferase activity; GO:0004659 prenyltransferase activity; GO:0016740 transferase activity; GO:0016765 transferase activity, transferring alkyl or aryl (other than methyl) groups;			HI	COG0109	Polyprenyltransferase (heme O synthase)
P14194	General stress protein CTC OS=Bacillus subtilis (strain 168) OX=224308 GN=ctc PE=1 SV=4	ctc	22.055	50	48	6	6	6	14	10	13	11	6	6	6	6	6	6	6	6	6	6	6	6	2424800	2578400	3466900	3280700	0.825408	0.877693	1.18014	1.11676	1.06335	1.42977	1.35298	Unknown	K02897	RP-L25, rplY; large subunit ribosomal protein L25	map03010 Ribosome	GO:0006412 translation; GO:0006518 peptide metabolic process; GO:0006807 nitrogen compound metabolic process; GO:0008152 metabolic process; GO:0009058 biosynthetic process; GO:0009059 macromolecule biosynthetic process; GO:0009987 cellular process; GO:0010467 gene expression; GO:0019538 protein metabolic process; GO:0034641 cellular nitrogen compound metabolic process; GO:0043043 peptide biosynth…	GO:0005622 intracellular anatomical structure; GO:0005737 cytoplasm; GO:0005829 cytosol; GO:0005840 ribosome; GO:0015934 large ribosomal subunit; GO:0022625 cytosolic large ribosomal subunit; GO:0022626 cytosolic ribosome; GO:0032991 protein-containing complex; GO:0043226 organelle; GO:0043228 non-membrane-bounded organelle; GO:0043229 intracellular organelle; GO:0043232 intracellular non-membran…	GO:0003676 nucleic acid binding; GO:0003723 RNA binding; GO:0005488 binding; GO:0008097 5S rRNA binding; GO:0019843 rRNA binding; GO:0097159 organic cyclic compound binding; GO:1901363 heterocyclic compound binding;	PF01386; PF14693	PF01386 Ribosomal L25p family; PF14693 Ribosomal protein TL5, C-terminal domain	J	COG1825	Ribosomal protein L25 (general stress protein Ctc)
O34666	Carboxy-terminal processing protease CtpA OS=Bacillus subtilis (strain 168) OX=224308 GN=ctpA PE=2 SV=1	ctpA	51.148	44.8	54	17	17	17	13	16	13	12	14	16	15	16	14	16	15	16	14	16	15	16	714630	743330	646580	649960	1.03776	1.07944	0.938944	0.943852	1.04016	0.904776	0.909506	CytoplasmicMembrane	K03797	E3.4.21.102, prc, ctpA; carboxyl-terminal processing protease [EC:3.4.21.102]		GO:0006508 proteolysis; GO:0006807 nitrogen compound metabolic process; GO:0007154 cell communication; GO:0007165 signal transduction; GO:0008152 metabolic process; GO:0009987 cellular process; GO:0019538 protein metabolic process; GO:0023052 signaling; GO:0043170 macromolecule metabolic process; GO:0044238 primary metabolic process; GO:0050789 regulation of biological process; GO:0050794 regulat…	GO:0030288 outer membrane-bounded periplasmic space; GO:0030313 cell envelope; GO:0031975 envelope; GO:0042597 periplasmic space;	GO:0003824 catalytic activity; GO:0004175 endopeptidase activity; GO:0008233 peptidase activity; GO:0016787 hydrolase activity; GO:0140096 catalytic activity, acting on a protein;	PF17820; PF01471	PF17820 PDZ domain; PF01471 Putative peptidoglycan binding domain	M	COG3409	Peptidoglycan-binding (PGRP) domain of peptidoglycan hydrolases
P37568	Transcriptional regulator CtsR OS=Bacillus subtilis (strain 168) OX=224308 GN=ctsR PE=1 SV=1	ctsR	17.744	27.3	11	3	3	3	3	2	3	3	3	3	3	3	3	3	3	3	3	3	3	3	118250	128970	122270	111770	0.982837	1.07194	1.01625	0.928978	1.09066	1.034	0.945201	Cytoplasmic	K03708	ctsR; transcriptional regulator of stress and heat shock response		GO:0006950 response to stress; GO:0010035 response to inorganic substance; GO:0010038 response to metal ion; GO:0042221 response to chemical; GO:0046686 response to cadmium ion; GO:0046688 response to copper ion; GO:0050896 response to stimulus; GO:0097501 stress response to metal ion; GO:1990169 stress response to copper ion; GO:1990170 stress response to cadmium ion;			PF05848; PF17727	PF05848 CtsR N-terminal HTH domain; PF17727 CtsR C-terminal dimerization domain	K	COG4463	Transcriptional regulator CtsR
P40767	Peptidoglycan DL-endopeptidase CwlO OS=Bacillus subtilis (strain 168) OX=224308 GN=cwlO PE=1 SV=2	cwlO	51.033	31.7	46	12	12	12	12	11	13	10	12	11	12	11	12	11	12	11	12	11	12	11	762430	682140	726310	679720	1.06985	0.957188	1.01917	0.953792	0.894692	0.952625	0.891518	Extracellular	K21471	cwlO; peptidoglycan DL-endopeptidase CwlO [EC:3.4.-.-]							S	COG3883	Uncharacterized N-terminal coiled-coil domain of peptidoglycan hydrolase CwlO
O31852	D-gamma-glutamyl-meso-diaminopimelic acid endopeptidase CwlS OS=Bacillus subtilis (strain 168) OX=224308 GN=cwlS PE=1 SV=1	cwlS	44.235	8.2	3	3	3	3	1	0	1	1	1	2	3	3	1	2	3	3	1	2	3	3	0	0	55272	82643			0.801537	1.19846				Cellwall	K19220	cwlS; peptidoglycan DL-endopeptidase CwlS [EC:3.4.-.-]					PF01476	PF01476 LysM domain	M	COG1388	LysM repeat
O34527	HTH-type transcriptional regulator CymR OS=Bacillus subtilis (strain 168) OX=224308 GN=cymR PE=1 SV=2	cymR	15.255	45.7	30	4	4	4	7	9	7	7	4	4	4	4	4	4	4	4	4	4	4	4	2119900	2161700	1518800	1595700	1.1465	1.1691	0.821406	0.862995	1.01972	0.716449	0.752724	Unknown	K17472	cymR; Rrf2 family transcriptional regulator, cysteine metabolism repressor		GO:0009987 cellular process; GO:0016043 cellular component organization; GO:0022607 cellular component assembly; GO:0043933 protein-containing complex organization; GO:0044085 cellular component biogenesis; GO:0051259 protein complex oligomerization; GO:0051260 protein homooligomerization; GO:0051262 protein tetramerization; GO:0051289 protein homotetramerization; GO:0051291 protein heterooligome…	GO:0032991 protein-containing complex; GO:0032993 protein-DNA complex;	GO:0001067 transcription regulatory region nucleic acid binding; GO:0003676 nucleic acid binding; GO:0003677 DNA binding; GO:0005488 binding; GO:0005515 protein binding; GO:0042802 identical protein binding; GO:0042803 protein homodimerization activity; GO:0046983 protein dimerization activity; GO:0097159 organic cyclic compound binding; GO:1901363 heterocyclic compound binding;	PF02082	PF02082 Iron-dependent Transcriptional regulator	K	COG1959	DNA-binding transcriptional regulator, IscR family
O08469	Cytochrome P450 OS=Bacillus subtilis (strain 168) OX=224308 GN=cypA PE=3 SV=1	cypA	47.384	7.6	9	3	3	3	3	2	2	2	3	3	2	2	3	3	2	2	3	3	2	2	19557	17319	22928	23059	0.944064	0.836031	1.10679	1.11311	0.885565	1.17237	1.17907	CytoplasmicMembrane				GO:0006066 alcohol metabolic process; GO:0006082 organic acid metabolic process; GO:0006629 lipid metabolic process; GO:0006706 steroid catabolic process; GO:0006707 cholesterol catabolic process; GO:0006766 vitamin metabolic process; GO:0006767 water-soluble vitamin metabolic process; GO:0006768 biotin metabolic process; GO:0006790 sulfur compound metabolic process; GO:0006807 nitrogen compound …		GO:0003824 catalytic activity; GO:0004497 monooxygenase activity; GO:0005488 binding; GO:0005506 iron ion binding; GO:0008395 steroid hydroxylase activity; GO:0016491 oxidoreductase activity; GO:0016705 oxidoreductase activity, acting on paired donors, with incorporation or reduction of molecular oxygen; GO:0016709 oxidoreductase activity, acting on paired donors, with incorporation or reduction …	PF00067	PF00067 Cytochrome P450	QV	COG2124	Cytochrome P450
O08336	Bifunctional cytochrome P450/NADPH--P450 reductase 2 OS=Bacillus subtilis (strain 168) OX=224308 GN=cypB PE=1 SV=1	cypB	118.68	35.3	77	28	27	28	17	16	25	19	23	21	27	22	22	20	26	21	23	21	27	22	141760	153100	270250	262350	0.685278	0.740096	1.30641	1.26822	1.07999	1.90639	1.85066	Cytoplasmic	K14338	cypD_E, CYP102A, CYP505; cytochrome P450 / NADPH-cytochrome P450 reductase [EC:1.14.14.1 1.6.2.4]	map00071 Fatty acid degradation; map00380 Tryptophan metabolism; map00627 Aminobenzoate degradation; map01120 Microbial metabolism in diverse environments	GO:0006082 organic acid metabolic process; GO:0006629 lipid metabolic process; GO:0006631 fatty acid metabolic process; GO:0008152 metabolic process; GO:0009987 cellular process; GO:0019395 fatty acid oxidation; GO:0019752 carboxylic acid metabolic process; GO:0030258 lipid modification; GO:0032787 monocarboxylic acid metabolic process; GO:0034440 lipid oxidation; GO:0043436 oxoacid metabolic pro…		GO:0000166 nucleotide binding; GO:0003824 catalytic activity; GO:0003958 NADPH-hemoprotein reductase activity; GO:0004497 monooxygenase activity; GO:0005488 binding; GO:0005504 fatty acid binding; GO:0005506 iron ion binding; GO:0008289 lipid binding; GO:0010181 FMN binding; GO:0016491 oxidoreductase activity; GO:0016651 oxidoreductase activity, acting on NAD(P)H; GO:0016653 oxidoreductase activi…	PF00067; PF00258; PF00667; PF00175	PF00067 Cytochrome P450; PF00258 Flavodoxin; PF00667 FAD binding domain; PF00175 Oxidoreductase NAD-binding domain	QV	COG2124	Cytochrome P450
O31440	Fatty-acid peroxygenase OS=Bacillus subtilis (strain 168) OX=224308 GN=cypC PE=1 SV=1	cypC	48.109	20.6	13	5	5	5	1	2	5	5	2	3	5	5	2	3	5	5	2	3	5	5	33285	40493	97295	90633	0.508739	0.618908	1.48709	1.38526	1.21655	2.92309	2.72294	Cytoplasmic	K15629	CYP152A; fatty-acid peroxygenase [EC:1.11.2.4]					PF00067	PF00067 Cytochrome P450	QV	COG2124	Cytochrome P450
O34577	Probable adenylyl-sulfate kinase OS=Bacillus subtilis (strain 168) OX=224308 GN=cysC PE=2 SV=1	cysC	22.544	46.7	14	8	8	8	1	0	6	7	4	2	8	7	4	2	8	7	4	2	8	7	26873	16629	952200	973390	0.0545896	0.03378	1.93429	1.97734	0.6188	35.4333	36.2219	CytoplasmicMembrane	K00860	cysC; adenylylsulfate kinase [EC:2.7.1.25]	map00230 Purine metabolism; map00920 Sulfur metabolism; map01100 Metabolic pathways; map01120 Microbial metabolism in diverse environments	GO:0006793 phosphorus metabolic process; GO:0006796 phosphate-containing compound metabolic process; GO:0008152 metabolic process; GO:0009987 cellular process; GO:0016310 phosphorylation; GO:0044237 cellular metabolic process;		GO:0003824 catalytic activity; GO:0004020 adenylylsulfate kinase activity; GO:0016301 kinase activity; GO:0016740 transferase activity; GO:0016772 transferase activity, transferring phosphorus-containing groups; GO:0016773 phosphotransferase activity, alcohol group as acceptor;	PF01583	PF01583 Adenylylsulphate kinase	P	COG0529	Adenylylsulfate kinase or related kinase
Q06750	Serine acetyltransferase OS=Bacillus subtilis (strain 168) OX=224308 GN=cysE PE=1 SV=1	cysE	24.142	43.3	32	8	8	8	6	8	9	9	6	7	8	7	6	7	8	7	6	7	8	7	263460	255950	296640	276270	0.964772	0.937271	1.08628	1.01168	0.971495	1.12594	1.04862	Cytoplasmic	K00640	cysE; serine O-acetyltransferase [EC:2.3.1.30]	map00270 Cysteine and methionine metabolism; map00920 Sulfur metabolism; map01100 Metabolic pathways; map01110 Biosynthesis of secondary metabolites; map01120 Microbial metabolism in diverse environments; map01200 Carbon metabolism; map01230 Biosynthesis of amino acids; map05111 Biofilm formation - Vibrio cholerae	GO:0000096 sulfur amino acid metabolic process; GO:0000097 sulfur amino acid biosynthetic process; GO:0000098 sulfur amino acid catabolic process; GO:0006082 organic acid metabolic process; GO:0006520 amino acid metabolic process; GO:0006534 cysteine metabolic process; GO:0006555 methionine metabolic process; GO:0006790 sulfur compound metabolic process; GO:0006807 nitrogen compound metabolic pro…	GO:0005622 intracellular anatomical structure; GO:0005737 cytoplasm; GO:0005829 cytosol;	GO:0003824 catalytic activity; GO:0008374 O-acyltransferase activity; GO:0009001 serine O-acetyltransferase activity; GO:0016407 acetyltransferase activity; GO:0016412 serine O-acyltransferase activity; GO:0016413 O-acetyltransferase activity; GO:0016740 transferase activity; GO:0016746 acyltransferase activity; GO:0016747 acyltransferase activity, transferring groups other than amino-acyl groups;			E	COG1045	Serine acetyltransferase
P94498	Phosphoadenosine phosphosulfate reductase OS=Bacillus subtilis (strain 168) OX=224308 GN=cysH PE=2 SV=2	cysH	26.974	47.2	33	9	9	9	3	2	14	14	4	4	9	9	4	4	9	9	4	4	9	9	24429	36538	607190	569170	0.0789735	0.118119	1.96291	1.84	1.49568	24.8553	23.2989	Cytoplasmic	K00390	cysH; phosphoadenosine phosphosulfate reductase [EC:1.8.4.8 1.8.4.10]	map00920 Sulfur metabolism; map01100 Metabolic pathways; map01120 Microbial metabolism in diverse environments	GO:0008152 metabolic process;	GO:0005622 intracellular anatomical structure; GO:0005737 cytoplasm;	GO:0003824 catalytic activity; GO:0004604 phosphoadenylyl-sulfate reductase (thioredoxin) activity; GO:0016491 oxidoreductase activity; GO:0016667 oxidoreductase activity, acting on a sulfur group of donors; GO:0016671 oxidoreductase activity, acting on a sulfur group of donors, disulfide as acceptor;			EH	COG0175	3'-phosphoadenosine 5'-phosphosulfate sulfotransferase (PAPS reductase)/FAD synthetase or related enzyme
O32213	Sulfite reductase [NADPH] hemoprotein beta-component OS=Bacillus subtilis (strain 168) OX=224308 GN=cysI PE=1 SV=1	cysI	64.809	45.9	73	23	23	23	8	11	27	27	17	19	23	22	17	19	23	22	17	19	23	22	245890	268310	1208200	1170600	0.339979	0.370978	1.67052	1.61853	1.09118	4.91358	4.76067	Cytoplasmic	K00381	cysI; sulfite reductase (NADPH) hemoprotein beta-component [EC:1.8.1.2]	map00920 Sulfur metabolism; map01100 Metabolic pathways; map01120 Microbial metabolism in diverse environments	GO:0006790 sulfur compound metabolic process; GO:0008152 metabolic process; GO:0009987 cellular process; GO:0019419 sulfate reduction; GO:0044237 cellular metabolic process;	GO:0005622 intracellular anatomical structure; GO:0009337 sulfite reductase complex (NADPH); GO:0032991 protein-containing complex;	GO:0003824 catalytic activity; GO:0016002 sulfite reductase activity; GO:0016491 oxidoreductase activity; GO:0016667 oxidoreductase activity, acting on a sulfur group of donors; GO:0016673 oxidoreductase activity, acting on a sulfur group of donors, iron-sulfur protein as acceptor; GO:0050311 sulfite reductase (ferredoxin) activity;			P	COG0155	Sulfite reductase, beta subunit (hemoprotein)
O32214	Sulfite reductase [NADPH] flavoprotein alpha-component OS=Bacillus subtilis (strain 168) OX=224308 GN=cysJ PE=1 SV=1	cysJ	67.258	59.8	74	19	18	19	12	15	23	24	11	13	18	18	10	12	17	17	11	13	18	18	255040	289480	1349500	1252800	0.324188	0.367965	1.71538	1.59246	1.13504	5.29133	4.91217	CytoplasmicMembrane	K00380	cysJ; sulfite reductase (NADPH) flavoprotein alpha-component [EC:1.8.1.2]	map00920 Sulfur metabolism; map01100 Metabolic pathways; map01120 Microbial metabolism in diverse environments				PF00258; PF00667; PF00175	PF00258 Flavodoxin; PF00667 FAD binding domain; PF00175 Oxidoreductase NAD-binding domain	FP	COG0369	Flavoprotein (flavin reductase) subunit CysJ of sulfite and N-hydroxylaminopurine reductases
P37887	Cysteine synthase OS=Bacillus subtilis (strain 168) OX=224308 GN=cysK PE=1 SV=3	cysK	32.819	80.2	83	15	15	15	19	20	22	22	15	15	15	15	15	15	15	15	15	15	15	15	2227300	2300000	5100600	4753000	0.619516	0.639737	1.41872	1.32203	1.03264	2.29004	2.13397	Cytoplasmic	K01738	cysK; cysteine synthase [EC:2.5.1.47]	map00270 Cysteine and methionine metabolism; map00920 Sulfur metabolism; map01100 Metabolic pathways; map01110 Biosynthesis of secondary metabolites; map01120 Microbial metabolism in diverse environments; map01200 Carbon metabolism; map01230 Biosynthesis of amino acids	GO:0000096 sulfur amino acid metabolic process; GO:0000097 sulfur amino acid biosynthetic process; GO:0000098 sulfur amino acid catabolic process; GO:0006082 organic acid metabolic process; GO:0006520 amino acid metabolic process; GO:0006534 cysteine metabolic process; GO:0006535 cysteine biosynthetic process from serine; GO:0006555 methionine metabolic process; GO:0006563 L-serine metabolic proc…	GO:0005622 intracellular anatomical structure; GO:0005737 cytoplasm; GO:0032991 protein-containing complex; GO:0032993 protein-DNA complex;	GO:0003824 catalytic activity; GO:0004122 cystathionine beta-synthase activity; GO:0004124 cysteine synthase activity; GO:0005488 binding; GO:0005515 protein binding; GO:0008134 transcription factor binding; GO:0016740 transferase activity; GO:0016765 transferase activity, transferring alkyl or aryl (other than methyl) groups; GO:0016829 lyase activity; GO:0016835 carbon-oxygen lyase activity; GO…			E	COG0031	Cysteine synthase
P39647	HTH-type transcriptional regulator CysL OS=Bacillus subtilis (strain 168) OX=224308 GN=cysL PE=1 SV=1	cysL	34.19	19.1	20	5	5	5	6	7	4	3	5	5	4	4	5	5	4	4	5	5	4	4	138480	136760	101260	99085	1.16471	1.15025	0.851667	0.833374	0.987579	0.731225	0.715518	Cytoplasmic	K21900	cysL; LysR family transcriptional regulator, transcriptional activator of the cysJI operon					PF00126	PF00126 Bacterial regulatory helix-turn-helix protein, lysR family	K	COG0583	DNA-binding transcriptional regulator, LysR family
Q06752	Cysteine--tRNA ligase OS=Bacillus subtilis (strain 168) OX=224308 GN=cysS PE=1 SV=1	cysS	53.907	69.1	131	25	25	25	32	33	32	34	24	25	25	25	24	25	25	25	24	25	25	25	2629500	2653200	2048500	1980800	1.12951	1.13969	0.87994	0.850859	1.00901	0.779045	0.753299	Cytoplasmic	K01883	CARS, cysS; cysteinyl-tRNA synthetase [EC:6.1.1.16]	map00970 Aminoacyl-tRNA biosynthesis	GO:0006082 organic acid metabolic process; GO:0006139 nucleobase-containing compound metabolic process; GO:0006399 tRNA metabolic process; GO:0006412 translation; GO:0006418 tRNA aminoacylation for protein translation; GO:0006423 cysteinyl-tRNA aminoacylation; GO:0006518 peptide metabolic process; GO:0006520 amino acid metabolic process; GO:0006725 cellular aromatic compound metabolic process; GO…	GO:0005622 intracellular anatomical structure; GO:0005737 cytoplasm; GO:0005829 cytosol; GO:0009986 cell surface;	GO:0000166 nucleotide binding; GO:0003824 catalytic activity; GO:0004812 aminoacyl-tRNA ligase activity; GO:0004817 cysteine-tRNA ligase activity; GO:0005488 binding; GO:0005524 ATP binding; GO:0016874 ligase activity; GO:0016875 ligase activity, forming carbon-oxygen bonds; GO:0017076 purine nucleotide binding; GO:0030246 carbohydrate binding; GO:0030247 polysaccharide binding; GO:0030554 adenyl…	PF09190	PF09190 DALR domain	J	COG0215	Cysteinyl-tRNA synthetase
P71025	HTH-type transcriptional regulator CzcR OS=Bacillus subtilis (strain 168) OX=224308 GN=czcR PE=3 SV=2	czcR	32.667	21.2	12	4	4	4	3	4	2	3	3	4	3	3	3	4	3	3	3	4	3	3	42420	44805	30419	27423	1.16967	1.23543	0.838757	0.756147	1.05622	0.717091	0.646464	Cytoplasmic	K21959	ftsR; LysR family transcriptional regulator, cell division regulator					PF00126	PF00126 Bacterial regulatory helix-turn-helix protein, lysR family	K	COG0583	DNA-binding transcriptional regulator, LysR family
O31844	HTH-type transcriptional repressor CzrA OS=Bacillus subtilis (strain 168) OX=224308 GN=czrA PE=1 SV=1	czrA	12.379	32.7	11	2	2	2	2	3	3	3	2	2	2	2	2	2	2	2	2	2	2	2	87977	99113	103390	115280	0.867281	0.97706	1.01922	1.13644	1.12658	1.17519	1.31034	Cytoplasmic	K22043	czrA; ArsR family transcriptional regulator, zinc-responsive transcriptional repressor					PF01022	PF01022 Bacterial regulatory protein, arsR family	K	COG0640	DNA-binding transcriptional regulator, ArsR family
P08750	D-alanyl-D-alanine carboxypeptidase DacA OS=Bacillus subtilis (strain 168) OX=224308 GN=dacA PE=1 SV=3	dacA	48.636	48.5	84	18	18	18	21	22	19	22	16	17	17	17	16	17	17	17	16	17	17	17	3182000	3391100	2215000	2215100	1.15675	1.23277	0.80522	0.805257	1.06571	0.696103	0.696135	CytoplasmicMembrane	K07258	dacC, dacA, dacD; serine-type D-Ala-D-Ala carboxypeptidase (penicillin-binding protein 5/6) [EC:3.4.16.4]	map00550 Peptidoglycan biosynthesis; map01100 Metabolic pathways	GO:0006508 proteolysis; GO:0006807 nitrogen compound metabolic process; GO:0008152 metabolic process; GO:0019538 protein metabolic process; GO:0043170 macromolecule metabolic process; GO:0044238 primary metabolic process; GO:0071704 organic substance metabolic process; GO:1901564 organonitrogen compound metabolic process;	GO:0005618 cell wall; GO:0030312 external encapsulating structure; GO:0071944 cell periphery;	GO:0003824 catalytic activity; GO:0004175 endopeptidase activity; GO:0004180 carboxypeptidase activity; GO:0004185 serine-type carboxypeptidase activity; GO:0008233 peptidase activity; GO:0008236 serine-type peptidase activity; GO:0008238 exopeptidase activity; GO:0009002 serine-type D-Ala-D-Ala carboxypeptidase activity; GO:0016787 hydrolase activity; GO:0017171 serine hydrolase activity; GO:007…	PF00768; PF07943	PF00768 D-alanyl-D-alanine carboxypeptidase; PF07943 Penicillin-binding protein 5, C-terminal domain	M	COG1686	D-alanyl-D-alanine carboxypeptidase
O31502	Diacylglycerol kinase OS=Bacillus subtilis (strain 168) OX=224308 GN=dagK PE=1 SV=1	dagK	33.337	33.3	34	8	8	8	8	9	10	7	7	8	8	6	7	8	8	6	7	8	8	6	950080	1020800	704740	608330	1.15724	1.24338	0.858405	0.740974	1.07444	0.741769	0.640293	Cytoplasmic	K07029	dagK; diacylglycerol kinase (ATP) [EC:2.7.1.107]	map00561 Glycerolipid metabolism; map00564 Glycerophospholipid metabolism; map01100 Metabolic pathways; map01110 Biosynthesis of secondary metabolites	GO:0006793 phosphorus metabolic process; GO:0006796 phosphate-containing compound metabolic process; GO:0008152 metabolic process; GO:0009987 cellular process; GO:0016310 phosphorylation; GO:0044237 cellular metabolic process;		GO:0003824 catalytic activity; GO:0004143 ATP-dependent diacylglycerol kinase activity; GO:0016301 kinase activity; GO:0016740 transferase activity; GO:0016772 transferase activity, transferring phosphorus-containing groups; GO:0016773 phosphotransferase activity, alcohol group as acceptor;	PF19279	PF19279 YegS C-terminal NAD kinase beta sandwich-like domain	IR	COG1597	Phosphatidylglycerol kinase, diacylglycerol kinase family
Q04796	4-hydroxy-tetrahydrodipicolinate synthase OS=Bacillus subtilis (strain 168) OX=224308 GN=dapA PE=1 SV=1	dapA	31.041	75.5	73	16	16	16	19	17	17	20	16	16	15	16	16	16	15	16	16	16	15	16	5475300	5366200	6059100	6019800	0.955533	0.936493	1.05742	1.05056	0.980074	1.10662	1.09945	Cytoplasmic	K01714	dapA; 4-hydroxy-tetrahydrodipicolinate synthase [EC:4.3.3.7]	map00261 Monobactam biosynthesis; map00300 Lysine biosynthesis; map01100 Metabolic pathways; map01110 Biosynthesis of secondary metabolites; map01120 Microbial metabolism in diverse environments; map01230 Biosynthesis of amino acids				PF00701	PF00701 Dihydrodipicolinate synthetase family	EM	COG0329	4-hydroxy-tetrahydrodipicolinate synthase/N-acetylneuraminate lyase
P42976	4-hydroxy-tetrahydrodipicolinate reductase OS=Bacillus subtilis (strain 168) OX=224308 GN=dapB PE=3 SV=2	dapB	29.487	48.7	71	11	11	11	20	17	16	18	11	11	11	11	11	11	11	11	11	11	11	11	2697100	2687300	2528400	2447200	1.04135	1.03757	0.976216	0.944865	0.996366	0.937451	0.907345	Cytoplasmic	K00215	dapB; 4-hydroxy-tetrahydrodipicolinate reductase [EC:1.17.1.8]	map00261 Monobactam biosynthesis; map00300 Lysine biosynthesis; map01100 Metabolic pathways; map01110 Biosynthesis of secondary metabolites; map01120 Microbial metabolism in diverse environments; map01230 Biosynthesis of amino acids	GO:0006082 organic acid metabolic process; GO:0006520 amino acid metabolic process; GO:0006807 nitrogen compound metabolic process; GO:0008152 metabolic process; GO:0008652 amino acid biosynthetic process; GO:0009058 biosynthetic process; GO:0009987 cellular process; GO:0016053 organic acid biosynthetic process; GO:0019752 carboxylic acid metabolic process; GO:0019877 diaminopimelate biosynthetic…	GO:0005622 intracellular anatomical structure; GO:0005737 cytoplasm; GO:0005829 cytosol;	GO:0003824 catalytic activity; GO:0008839 4-hydroxy-tetrahydrodipicolinate reductase; GO:0016491 oxidoreductase activity; GO:0016627 oxidoreductase activity, acting on the CH-CH group of donors; GO:0016628 oxidoreductase activity, acting on the CH-CH group of donors, NAD or NADP as acceptor;	PF01113; PF05173	PF01113 Dihydrodipicolinate reductase, N-terminus; PF05173 Dihydrodipicolinate reductase, C-terminus	E	COG0289	4-hydroxy-tetrahydrodipicolinate reductase
O32114	Diaminopimelate epimerase OS=Bacillus subtilis (strain 168) OX=224308 GN=dapF PE=3 SV=1	dapF	30.871	38	20	6	6	6	6	4	6	4	5	4	6	4	5	4	6	4	5	4	6	4	516200	456240	521520	480280	1.04587	0.924386	1.05665	0.973093	0.883843	1.01031	0.930415	Cytoplasmic	K01778	dapF; diaminopimelate epimerase [EC:5.1.1.7]	map00300 Lysine biosynthesis; map00470 D-Amino acid metabolism; map01100 Metabolic pathways; map01110 Biosynthesis of secondary metabolites; map01120 Microbial metabolism in diverse environments; map01230 Biosynthesis of amino acids	GO:0006082 organic acid metabolic process; GO:0006520 amino acid metabolic process; GO:0006553 lysine metabolic process; GO:0006807 nitrogen compound metabolic process; GO:0008152 metabolic process; GO:0008652 amino acid biosynthetic process; GO:0009058 biosynthetic process; GO:0009066 aspartate family amino acid metabolic process; GO:0009067 aspartate family amino acid biosynthetic process; GO:0…	GO:0005622 intracellular anatomical structure; GO:0005737 cytoplasm; GO:0005829 cytosol;	GO:0003824 catalytic activity; GO:0008837 diaminopimelate epimerase activity; GO:0016853 isomerase activity; GO:0016854 racemase and epimerase activity; GO:0016855 racemase and epimerase activity, acting on amino acids and derivatives; GO:0036361 racemase activity, acting on amino acids and derivatives; GO:0047661 amino-acid racemase activity;	PF01678	PF01678 Diaminopimelate epimerase	E	COG0253	Diaminopimelate epimerase
Q04795	Aspartokinase 1 OS=Bacillus subtilis (strain 168) OX=224308 GN=dapG PE=3 SV=3	dapG	42.948	53	77	15	15	15	20	18	20	19	14	14	14	14	14	14	14	14	14	14	14	14	1478700	1365200	1299200	1362400	1.07434	0.991881	0.943929	0.989847	0.923243	0.87861	0.92135	Unknown	K00928	lysC; aspartate kinase [EC:2.7.2.4]	map00260 Glycine, serine and threonine metabolism; map00261 Monobactam biosynthesis; map00270 Cysteine and methionine metabolism; map00300 Lysine biosynthesis; map01100 Metabolic pathways; map01110 Biosynthesis of secondary metabolites; map01120 Microbial metabolism in diverse environments; map01210 2-Oxocarboxylic acid metabolism; map01230 Biosynthesis of amino acids	GO:0006082 organic acid metabolic process; GO:0006520 amino acid metabolic process; GO:0006553 lysine metabolic process; GO:0006793 phosphorus metabolic process; GO:0006796 phosphate-containing compound metabolic process; GO:0006807 nitrogen compound metabolic process; GO:0008152 metabolic process; GO:0008652 amino acid biosynthetic process; GO:0009058 biosynthetic process; GO:0009066 aspartate f…	GO:0005622 intracellular anatomical structure; GO:0005737 cytoplasm;	GO:0003824 catalytic activity; GO:0004072 aspartate kinase activity; GO:0016301 kinase activity; GO:0016740 transferase activity; GO:0016772 transferase activity, transferring phosphorus-containing groups; GO:0016774 phosphotransferase activity, carboxyl group as acceptor; GO:0019202 amino acid kinase activity;	PF13840	PF13840 ACT domain	E	COG0527	Aspartate kinase
O34981	2,3,4,5-tetrahydropyridine-2,6-dicarboxylate N-acetyltransferase OS=Bacillus subtilis (strain 168) OX=224308 GN=dapH PE=1 SV=2	dapH	24.96	44.1	71	8	8	8	16	18	15	22	8	8	8	8	8	8	8	8	8	8	8	8	6221100	6293800	5700100	5517600	1.04853	1.06079	0.960721	0.929961	1.01169	0.916253	0.886917	Cytoplasmic	K05822	dapH, dapD; tetrahydrodipicolinate N-acetyltransferase [EC:2.3.1.89]	map00300 Lysine biosynthesis; map01100 Metabolic pathways; map01110 Biosynthesis of secondary metabolites; map01230 Biosynthesis of amino acids						E	COG2171	Tetrahydrodipicolinate N-succinyltransferase
P16524	Probable N-acetyl-LL-diaminopimelate aminotransferase OS=Bacillus subtilis (strain 168) OX=224308 GN=dapX PE=1 SV=3	dapX	43.535	48.6	47	15	14	14	12	10	11	14	15	15	14	14	14	14	13	13	14	14	13	13	1104200	1068600	1013500	994730	1.05639	1.02233	0.969618	0.95166	0.967759	0.917859	0.90086	Cytoplasmic	K00841	patA; aminotransferase [EC:2.6.1.-]	map00300 Lysine biosynthesis; map01100 Metabolic pathways; map01110 Biosynthesis of secondary metabolites; map01230 Biosynthesis of amino acids				PF00155	PF00155 Aminotransferase class I and II	E	COG0436	Aspartate/methionine/tyrosine aminotransferase
P37538	Cyclic di-AMP receptor A OS=Bacillus subtilis (strain 168) OX=224308 GN=darA PE=1 SV=1	darA	11.967	27.5	9	3	3	3	1	2	3	3	3	3	3	3	3	3	3	3	3	3	3	3	1019500	1041600	1166700	1133400	0.935064	0.955333	1.07007	1.03953	1.02168	1.14438	1.11172	CytoplasmicMembrane							PF06153	PF06153 Cyclic-di-AMP receptor	T	COG3870	Cyclic di-AMP receptor DarA/PstA
O07597	D-alanine aminotransferase OS=Bacillus subtilis (strain 168) OX=224308 GN=dat PE=3 SV=1	dat	31.182	36.2	20	8	8	8	1	1	8	10	7	5	7	8	7	5	7	8	7	5	7	8	229380	232450	1996000	1882600	0.211389	0.214218	1.83945	1.73494	1.01338	8.70172	8.20734	Unknown	K00824	dat; D-alanine transaminase [EC:2.6.1.21]	map00310 Lysine degradation; map00330 Arginine and proline metabolism; map00360 Phenylalanine metabolism; map00470 D-Amino acid metabolism; map01100 Metabolic pathways	GO:0006082 organic acid metabolic process; GO:0006520 amino acid metabolic process; GO:0006807 nitrogen compound metabolic process; GO:0008152 metabolic process; GO:0008652 amino acid biosynthetic process; GO:0009056 catabolic process; GO:0009058 biosynthetic process; GO:0009063 amino acid catabolic process; GO:0009987 cellular process; GO:0016053 organic acid biosynthetic process; GO:0016054 org…		GO:0003824 catalytic activity; GO:0005488 binding; GO:0008483 transaminase activity; GO:0016740 transferase activity; GO:0016769 transferase activity, transferring nitrogenous groups; GO:0019842 vitamin binding; GO:0030170 pyridoxal phosphate binding; GO:0036094 small molecule binding; GO:0043167 ion binding; GO:0043168 anion binding; GO:0047810 D-alanine:2-oxoglutarate aminotransferase activity;…	PF01063	PF01063 Amino-transferase class IV	EH	COG0115	Branched-chain amino acid aminotransferase/4-amino-4-deoxychorismate lyase
P42305	ATP-dependent RNA helicase DbpA OS=Bacillus subtilis (strain 168) OX=224308 GN=dbpA PE=1 SV=2	dbpA	54.048	37.4	56	16	16	16	14	17	13	12	15	16	15	15	15	16	15	15	15	16	15	15	558030	561430	385250	387540	1.17961	1.1868	0.814374	0.819215	1.00609	0.690375	0.694479	Cytoplasmic	K05592	deaD, cshA; ATP-dependent RNA helicase DeaD [EC:3.6.4.13]	map03018 RNA degradation	GO:0006139 nucleobase-containing compound metabolic process; GO:0006725 cellular aromatic compound metabolic process; GO:0006807 nitrogen compound metabolic process; GO:0008152 metabolic process; GO:0009987 cellular process; GO:0010501 RNA secondary structure unwinding; GO:0016070 RNA metabolic process; GO:0034641 cellular nitrogen compound metabolic process; GO:0043170 macromolecule metabolic pr…	GO:0005622 intracellular anatomical structure; GO:0005737 cytoplasm;	GO:0003724 RNA helicase activity; GO:0003824 catalytic activity; GO:0004386 helicase activity; GO:0008186 ATP-dependent activity, acting on RNA; GO:0016462 pyrophosphatase activity; GO:0016787 hydrolase activity; GO:0016817 hydrolase activity, acting on acid anhydrides; GO:0016818 hydrolase activity, acting on acid anhydrides, in phosphorus-containing anhydrides; GO:0016887 ATP hydrolysis activit…	PF00270; PF00271; PF03880	PF00270 DEAD/DEAH box helicase; PF00271 Helicase conserved C-terminal domain; PF03880 DbpA RNA binding domain	L	COG0513	Superfamily II DNA and RNA helicase
P37529	Deoxyadenosine/deoxycytidine kinase OS=Bacillus subtilis (strain 168) OX=224308 GN=dck PE=1 SV=1	dck	25.444	55.3	32	9	9	9	7	9	8	8	8	8	8	8	8	8	8	8	8	8	8	8	1090000	1145800	758130	679650	1.18685	1.24761	0.825494	0.740041	1.05119	0.695532	0.623532	Cytoplasmic	K15519	dck; deoxyadenosine/deoxycytidine kinase [EC:2.7.1.76 2.7.1.74]	map00230 Purine metabolism; map00240 Pyrimidine metabolism; map01100 Metabolic pathways				PF01712	PF01712 Deoxynucleoside kinase	F	COG1428	Deoxyadenosine/deoxycytidine kinase
P96603	C4-dicarboxylate transport protein OS=Bacillus subtilis (strain 168) OX=224308 GN=dctA PE=2 SV=1	dctA	45.441	14	22	7	7	7	6	5	6	5	7	7	7	7	7	7	7	7	7	7	7	7	393470	407660	438220	393080	0.964133	0.998903	1.07379	0.963178	1.03606	1.11373	0.999009	CytoplasmicMembrane	K11103	dctA; aerobic C4-dicarboxylate transport protein	map02020 Two-component system						C	COG1301	Na+/H+-dicarboxylate symporter
P96600	C4-dicarboxylate-binding protein DctB OS=Bacillus subtilis (strain 168) OX=224308 GN=dctB PE=3 SV=1	dctB	39.862	3.1	4	1	1	1	1	1	1	1	1	1	1	1	1	1	1	1	1	1	1	1	0	0	0	0								Unknown									G	COG1638	TRAP-type C4-dicarboxylate transport system, periplasmic component
P96602	Probable C4-dicarboxylate response regulator DctR OS=Bacillus subtilis (strain 168) OX=224308 GN=dctR PE=3 SV=1	dctR	25.538	19	6	2	2	2	1	1	2	2	1	1	2	2	1	1	2	2	1	1	2	2	0	0	70482	52922			1.1423	0.857703				Cytoplasmic	K11692	K11692, dctR; two-component system, CitB family, response regulator DctR	map02020 Two-component system				PF00072; PF08220	PF00072 Response regulator receiver domain; PF08220 DeoR-like helix-turn-helix domain	KT	COG4565	DNA-binding response regulator DpiB of citrate/malate metabolism
P96612	D-alanine--D-alanine ligase OS=Bacillus subtilis (strain 168) OX=224308 GN=ddl PE=3 SV=1	ddl	39.13	51.7	77	16	16	16	20	21	17	19	16	16	16	16	16	16	16	16	16	16	16	16	3863600	4056100	2670200	2509000	1.17982	1.23861	0.815397	0.766171	1.04982	0.691117	0.649394	Cytoplasmic	K01921	ddl; D-alanine-D-alanine ligase [EC:6.3.2.4]	map00470 D-Amino acid metabolism; map00550 Peptidoglycan biosynthesis; map01100 Metabolic pathways						MR	COG1181	D-alanine-D-alanine ligase or related ATP-grasp enzyme
P94462	Peptide deformylase 1 OS=Bacillus subtilis (strain 168) OX=224308 GN=defA PE=3 SV=1	defA	17.775	55.6	40	7	7	7	11	10	10	9	6	7	7	6	6	7	7	6	6	7	7	6	1090100	1036700	758070	734230	1.20483	1.14581	0.837855	0.811506	0.951014	0.695413	0.673544	Cytoplasmic	K01462	PDF, def; peptide deformylase [EC:3.5.1.88]		GO:0006807 nitrogen compound metabolic process; GO:0008152 metabolic process; GO:0009987 cellular process; GO:0018193 peptidyl-amino acid modification; GO:0018206 peptidyl-methionine modification; GO:0019538 protein metabolic process; GO:0031365 N-terminal protein amino acid modification; GO:0036211 protein modification process; GO:0043170 macromolecule metabolic process; GO:0043412 macromolecule…		GO:0003824 catalytic activity; GO:0008463 formylmethionine deformylase activity; GO:0016787 hydrolase activity; GO:0016810 hydrolase activity, acting on carbon-nitrogen (but not peptide) bonds; GO:0016811 hydrolase activity, acting on carbon-nitrogen (but not peptide) bonds, in linear amides; GO:0042586 peptide deformylase activity;	PF01327	PF01327 Polypeptide deformylase	J	COG0242	Peptide deformylase
Q45495	Peptide deformylase 2 OS=Bacillus subtilis (strain 168) OX=224308 GN=defB PE=1 SV=1	defB	20.655	84.8	69	12	12	12	17	19	16	17	12	12	11	12	12	12	11	12	12	12	11	12	1649000	1645800	1355100	1350300	1.0993	1.09716	0.90337	0.90017	0.998059	0.821771	0.81886	Cytoplasmic	K01462	PDF, def; peptide deformylase [EC:3.5.1.88]		GO:0006807 nitrogen compound metabolic process; GO:0008152 metabolic process; GO:0009987 cellular process; GO:0018193 peptidyl-amino acid modification; GO:0018206 peptidyl-methionine modification; GO:0019538 protein metabolic process; GO:0031365 N-terminal protein amino acid modification; GO:0036211 protein modification process; GO:0043170 macromolecule metabolic process; GO:0043412 macromolecule…		GO:0003824 catalytic activity; GO:0016787 hydrolase activity; GO:0016810 hydrolase activity, acting on carbon-nitrogen (but not peptide) bonds; GO:0016811 hydrolase activity, acting on carbon-nitrogen (but not peptide) bonds, in linear amides; GO:0042586 peptide deformylase activity;	PF01327	PF01327 Polypeptide deformylase	J	COG0242	Peptide deformylase
P68731	Regulatory protein DegR OS=Bacillus subtilis (strain 168) OX=224308 GN=degR PE=1 SV=1	degR	7.1093	41.7	5	2	2	2	1	0	2	2	1	1	2	2	1	1	2	2	1	1	2	2	0	0	132410	138820			0.976367	1.02363				Cytoplasmic
P13799	Signal transduction histidine-protein kinase/phosphatase DegS OS=Bacillus subtilis (strain 168) OX=224308 GN=degS PE=1 SV=2	degS	44.957	49.9	69	19	19	19	16	19	18	16	17	18	17	16	17	18	17	16	17	18	17	16	981250	1004600	769970	770830	1.11295	1.13944	0.873316	0.874291	1.0238	0.784683	0.785559	CytoplasmicMembrane	K07777	degS; two-component system, NarL family, sensor histidine kinase DegS [EC:2.7.13.3]	map02020 Two-component system				PF07730; PF02518	PF07730 Histidine kinase; PF02518 Histidine kinase-, DNA gyrase B-, and HSP90-like ATPase	T	COG4585	Signal transduction histidine kinase ComP
P13800	Transcriptional regulatory protein DegU OS=Bacillus subtilis (strain 168) OX=224308 GN=degU PE=1 SV=2	degU	25.866	86.9	76	15	15	15	22	19	17	18	14	15	13	15	14	15	13	15	14	15	13	15	4690200	4780300	3779300	3699900	1.10685	1.12811	0.891886	0.873148	1.01921	0.805787	0.788858	Cytoplasmic	K07692	degU; two-component system, NarL family, response regulator DegU	map02020 Two-component system; map02024 Quorum sensing				PF00072; PF00196	PF00072 Response regulator receiver domain; PF00196 Bacterial regulatory proteins, luxR family	TK	COG2197	DNA-binding response regulator, NarL/FixJ family, contains REC and HTH domains
P32436	Protein DegV OS=Bacillus subtilis (strain 168) OX=224308 GN=degV PE=1 SV=2	degV	31.58	42.3	41	12	12	12	7	15	11	8	11	12	10	10	11	12	10	10	11	12	10	10	2043500	1987300	1245200	1269900	1.24872	1.21438	0.760904	0.775997	0.972498	0.609347	0.621434	Cytoplasmic	K25232	fakB; fatty acid kinase fatty acid binding subunit							I	COG1307	Fatty acid-binding protein DegV (function unknown)
P39121	Deoxyribose-phosphate aldolase OS=Bacillus subtilis (strain 168) OX=224308 GN=deoC PE=1 SV=3	deoC	23.26	72.6	90	16	16	16	23	23	25	19	15	15	16	14	15	15	16	14	15	15	16	14	4078200	4174900	2884300	2760000	1.1738	1.20163	0.83017	0.794393	1.02371	0.707248	0.676769	Cytoplasmic	K01619	deoC, DERA; deoxyribose-phosphate aldolase [EC:4.1.2.4]	map00030 Pentose phosphate pathway; map01100 Metabolic pathways	GO:0005975 carbohydrate metabolic process; GO:0006139 nucleobase-containing compound metabolic process; GO:0006725 cellular aromatic compound metabolic process; GO:0006753 nucleoside phosphate metabolic process; GO:0006793 phosphorus metabolic process; GO:0006796 phosphate-containing compound metabolic process; GO:0006807 nitrogen compound metabolic process; GO:0008152 metabolic process; GO:00090…		GO:0003824 catalytic activity; GO:0004139 deoxyribose-phosphate aldolase activity; GO:0016829 lyase activity; GO:0016830 carbon-carbon lyase activity; GO:0016832 aldehyde-lyase activity;	PF01791	PF01791 DeoC/LacD family aldolase	F	COG0274	Deoxyribose-phosphate aldolase
O34925	Purine nucleoside phosphorylase DeoD-type OS=Bacillus subtilis (strain 168) OX=224308 GN=deoD PE=1 SV=1	deoD	25.378	71.2	77	10	10	10	18	21	19	19	10	10	8	10	10	10	8	10	10	10	8	10	5715000	5392800	4602200	4603900	1.12534	1.06189	0.906217	0.906552	0.943622	0.805284	0.805582	Cytoplasmic	K03784	deoD; purine-nucleoside phosphorylase [EC:2.4.2.1]	map00230 Purine metabolism; map00240 Pyrimidine metabolism; map00760 Nicotinate and nicotinamide metabolism; map01100 Metabolic pathways; map01110 Biosynthesis of secondary metabolites				PF01048	PF01048 Phosphorylase superfamily	F	COG0813	Purine-nucleoside phosphorylase
P39140	Deoxyribonucleoside regulator OS=Bacillus subtilis (strain 168) OX=224308 GN=deoR PE=1 SV=1	deoR	35.253	12.5	8	3	3	3	2	2	2	2	3	3	3	3	3	3	3	3	3	3	3	3	37692	51226	35181	38020	0.929984	1.26391	0.868029	0.938076	1.35907	0.933381	1.0087	Cytoplasmic	K05346	deoR; deoxyribonucleoside regulator				GO:0005488 binding; GO:0005515 protein binding; GO:0042802 identical protein binding;	PF13384; PF04198	PF13384 Homeodomain-like domain; PF04198 Putative sugar-binding domain	K	COG2390	DNA-binding transcriptional regulator LsrR, DeoR family
P50743	GTPase Der OS=Bacillus subtilis (strain 168) OX=224308 GN=der PE=1 SV=1	der	48.769	34.4	63	16	16	16	18	17	13	15	16	16	14	15	16	16	14	15	16	16	14	15	1485700	1396200	989800	975120	1.22612	1.15226	0.816865	0.80475	0.939759	0.666218	0.656337	CytoplasmicMembrane	K03977	engA, der; GTPase					PF14714	PF14714 KH-domain-like of EngA bacterial GTPase enzymes, C-terminal	J	COG1160	Double Era-like domain GTPase Der
O34653	Fatty acid desaturase OS=Bacillus subtilis (strain 168) OX=224308 GN=des PE=2 SV=1	des	40.708	3.4	2	1	1	1	1	1	0	0	1	1	1	0	1	1	1	0	1	1	1	0	0	0	0	0								CytoplasmicMembrane	K10255	FAD6, desA; acyl-lipid omega-6 desaturase (Delta-12 desaturase) [EC:1.14.19.23 1.14.19.45]	map02020 Two-component system				PF00487	PF00487 Fatty acid desaturase	I	COG3239	Fatty acid desaturase
P11045	Dihydrofolate reductase OS=Bacillus subtilis (strain 168) OX=224308 GN=dfrA PE=1 SV=2	dfrA	19.175	42.9	16	5	5	5	4	4	4	4	5	5	5	5	5	5	5	5	5	5	5	5	618180	673840	468020	449820	1.11895	1.2197	0.847149	0.814205	1.09004	0.757093	0.727652	Cytoplasmic	K00287	DHFR, folA; dihydrofolate reductase [EC:1.5.1.3]	map00670 One carbon pool by folate; map00790 Folate biosynthesis; map01100 Metabolic pathways; map01240 Biosynthesis of cofactors				PF00186	PF00186 Dihydrofolate reductase	H	COG0262	Dihydrofolate reductase
P37530	Deoxyguanosine kinase OS=Bacillus subtilis (strain 168) OX=224308 GN=dgk PE=1 SV=1	dgk	24.145	42.5	23	8	8	8	8	8	4	3	8	8	7	7	8	8	7	7	8	8	7	7	337420	354560	233270	220770	1.17771	1.23754	0.814192	0.770562	1.0508	0.691334	0.654288	Cytoplasmic	K15518	dgk; deoxyguanosine kinase [EC:2.7.1.113]	map00230 Purine metabolism; map01100 Metabolic pathways				PF01712	PF01712 Deoxynucleoside kinase	F	COG1428	Deoxyadenosine/deoxycytidine kinase
P39071	2,3-dihydro-2,3-dihydroxybenzoate dehydrogenase OS=Bacillus subtilis (strain 168) OX=224308 GN=dhbA PE=1 SV=3	dhbA	27.454	37.5	24	6	6	6	6	5	9	4	5	4	6	5	5	4	6	5	5	4	6	5	1620100	1853100	3586300	3683700	0.603209	0.689962	1.33528	1.37155	1.14382	2.21363	2.27375	Cytoplasmic	K00216	entA; 2,3-dihydro-2,3-dihydroxybenzoate dehydrogenase [EC:1.3.1.28]	map01053 Biosynthesis of siderophore group nonribosomal peptides; map01110 Biosynthesis of secondary metabolites	GO:0009987 cellular process; GO:0010035 response to inorganic substance; GO:0010038 response to metal ion; GO:0010039 response to iron ion; GO:0042221 response to chemical; GO:0050896 response to stimulus; GO:0051716 cellular response to stimulus; GO:0070887 cellular response to chemical stimulus; GO:0071241 cellular response to inorganic substance; GO:0071248 cellular response to metal ion; GO:0…	GO:0005622 intracellular anatomical structure; GO:0005737 cytoplasm;		PF00106	PF00106 short chain dehydrogenase	I	COG1028	NAD(P)-dependent dehydrogenase, short-chain alcohol dehydrogenase family
P45743	Isochorismatase OS=Bacillus subtilis (strain 168) OX=224308 GN=dhbB PE=1 SV=1	dhbB	35.107	49.4	41	13	13	13	5	7	13	16	11	9	13	13	11	9	13	13	11	9	13	13	918660	1055700	2871900	3110700	0.461815	0.530705	1.44372	1.56376	1.14917	3.12618	3.38613	Cytoplasmic	K01252	entB, dhbB, vibB, mxcF; bifunctional isochorismate lyase / aryl carrier protein [EC:3.3.2.1 6.3.2.14]	map01053 Biosynthesis of siderophore group nonribosomal peptides; map01110 Biosynthesis of secondary metabolites				PF00550	PF00550 Phosphopantetheine attachment site	IQ	COG3433	Acyl carrier protein/domain
P45744	Isochorismate synthase DhbC OS=Bacillus subtilis (strain 168) OX=224308 GN=dhbC PE=1 SV=2	dhbC	43.436	48.2	51	13	13	13	11	11	14	15	12	10	13	13	12	10	13	13	12	10	13	13	738910	797880	1529300	1535000	0.642378	0.693644	1.32951	1.33447	1.07981	2.06967	2.07738	Cytoplasmic	K02361	entC; isochorismate synthase [EC:5.4.4.2]	map00130 Ubiquinone and other terpenoid-quinone biosynthesis; map01053 Biosynthesis of siderophore group nonribosomal peptides; map01100 Metabolic pathways; map01110 Biosynthesis of secondary metabolites						HQ	COG1169	Isochorismate synthase EntC
P40871	2,3-dihydroxybenzoate-AMP ligase OS=Bacillus subtilis (strain 168) OX=224308 GN=dhbE PE=1 SV=2	dhbE	59.928	46	73	19	19	19	16	13	19	25	16	14	18	18	16	14	18	18	16	14	18	18	410530	431370	937540	924550	0.607295	0.638124	1.3869	1.36768	1.05076	2.28373	2.25209	Cytoplasmic	K02363	entE, dhbE, vibE, mxcE; 2,3-dihydroxybenzoate---[aryl-carrier protein] ligase [EC:6.3.2.14 6.2.1.71]	map01053 Biosynthesis of siderophore group nonribosomal peptides; map01110 Biosynthesis of secondary metabolites				PF13193	PF13193 AMP-binding enzyme C-terminal domain	Q	COG1021	EntE, 2,3-dihydroxybenzoate-AMP synthase component of non-ribosomal peptide synthetase
P45745	Dimodular nonribosomal peptide synthase OS=Bacillus subtilis (strain 168) OX=224308 GN=dhbF PE=1 SV=4	dhbF	263.77	31.4	137	51	51	51	16	20	51	50	34	32	49	49	34	32	49	49	34	32	49	49	136840	153550	692160	657420	0.333762	0.374519	1.68823	1.60349	1.12211	5.05817	4.8043	Cytoplasmic	K04780	dhbF; glyine---[glycyl-carrier protein] ligase [EC:6.2.1.66]	map01053 Biosynthesis of siderophore group nonribosomal peptides				PF13193; PF00550; PF00975	PF13193 AMP-binding enzyme C-terminal domain; PF00550 Phosphopantetheine attachment site; PF00975 Thioesterase domain	Q	COG1020	EntF, seryl-AMP synthase component of non-ribosomal peptide synthetase
Q02886	Protein DinB OS=Bacillus subtilis (strain 168) OX=224308 GN=dinB PE=3 SV=2	dinB	19.903	37.8	19	5	5	5	6	5	4	4	5	5	4	4	5	5	4	4	5	5	4	4	154340	149290	103940	112030	1.18814	1.14927	0.800154	0.862433	0.96728	0.673448	0.725865	Unknown									Q	COG2318	Bacillithiol/mycothiol S-transferase BstA/DinB, DinB/YfiT family (unrelated to E. coli DinB)
P54545	DNA polymerase IV 1 OS=Bacillus subtilis (strain 168) OX=224308 GN=dinB1 PE=3 SV=2	dinB1	47.006	8.2	7	3	3	3	3	2	1	1	3	2	2	2	3	2	2	2	3	2	2	2	19178	27075	30420	29548	0.722192	1.01957	1.14554	1.1127	1.41177	1.58619	1.54072	Unknown	K02346	dinB; DNA polymerase IV [EC:2.7.7.7]		GO:0009314 response to radiation; GO:0009411 response to UV; GO:0009416 response to light stimulus; GO:0009628 response to abiotic stimulus; GO:0009650 UV protection; GO:0050896 response to stimulus;			PF11799	PF11799 impB/mucB/samB family C-terminal domain	L	COG0389	Nucleotidyltransferase/DNA polymerase DinP involved in DNA repair
P54394	3'-5' exonuclease DinG OS=Bacillus subtilis (strain 168) OX=224308 GN=dinG PE=3 SV=1	dinG	106.03	42.3	94	28	28	28	21	26	26	21	23	25	26	27	23	25	26	27	23	25	26	27	400830	420640	379870	360420	1.02661	1.07735	0.972928	0.923112	1.04942	0.947709	0.899184	Cytoplasmic	K03722	dinG; ATP-dependent DNA helicase DinG [EC:5.6.2.3]					PF13307	PF13307 Helicase C-terminal domain	L	COG1199	Rad3-related DNA helicase DinG
P37573	DNA integrity scanning protein DisA OS=Bacillus subtilis (strain 168) OX=224308 GN=disA PE=1 SV=1	disA	40.734	49.2	46	12	12	12	13	14	9	10	10	11	11	10	10	11	11	10	10	11	11	10	629420	748830	533240	512980	1.03845	1.23545	0.879763	0.846338	1.18971	0.847193	0.815004	Cytoplasmic	K07067	disA; diadenylate cyclase [EC:2.7.7.85]					PF10635	PF10635 DisA bacterial checkpoint controller linker region	T	COG1623	c-di-AMP synthetase DisA, contains DisA_N, linker and DNA-binding domains
P16655	Cell division protein DivIB OS=Bacillus subtilis (strain 168) OX=224308 GN=divIB PE=1 SV=1	divIB	30.166	16	13	4	4	4	3	4	3	3	4	4	4	3	4	4	4	3	4	4	4	3	222360	219000	224390	199610	1.02783	1.0123	1.03721	0.922668	0.984889	1.00913	0.897688	Cellwall	K03589	ftsQ; cell division protein FtsQ	map04112 Cell cycle - Caulobacter				PF08478	PF08478 POTRA domain, FtsQ-type	D	COG1589	Cell division septal protein FtsQ
P37471	Cell division protein DivIC OS=Bacillus subtilis (strain 168) OX=224308 GN=divIC PE=1 SV=1	divIC	14.721	17.6	4	2	2	2	0	3	0	1	2	2	1	2	2	2	1	2	2	2	1	2	232730	285370	0	178380	1.00246	1.2292		0.768349	1.22618		0.766468	Cellwall	K13052	divIC, divA; cell division protein DivIC							D	COG2919	Cell division protein FtsB
P71021	Septum site-determining protein DivIVA OS=Bacillus subtilis (strain 168) OX=224308 GN=divIVA PE=1 SV=1	divIVA	19.341	72.6	65	14	14	14	14	13	18	20	13	12	14	14	13	12	14	14	13	12	14	14	2623100	2631300	3301300	3577300	0.864782	0.867485	1.08837	1.17936	1.00313	1.25855	1.36377	Cytoplasmic	K04074	divIVA; cell division initiation protein				GO:0005488 binding; GO:0005515 protein binding; GO:0042802 identical protein binding;			D	COG3599	Cell division septum initiation protein DivIVA, interacts with FtsZ and MinD
P39581	D-alanine--D-alanyl carrier protein ligase OS=Bacillus subtilis (strain 168) OX=224308 GN=dltA PE=1 SV=1	dltA	55.808	57.5	123	20	20	20	34	33	27	29	18	19	19	19	18	19	19	19	18	19	19	19	6386700	7207100	4522500	4098600	1.14998	1.29771	0.814318	0.737991	1.12845	0.708112	0.64174	Cytoplasmic	K03367	dltA; D-alanine--poly(phosphoribitol) ligase subunit 1 [EC:6.1.1.13]	map00470 D-Amino acid metabolism; map01100 Metabolic pathways; map02020 Two-component system	GO:0000270 peptidoglycan metabolic process; GO:0006022 aminoglycan metabolic process; GO:0006023 aminoglycan biosynthetic process; GO:0006024 glycosaminoglycan biosynthetic process; GO:0006807 nitrogen compound metabolic process; GO:0006810 transport; GO:0008152 metabolic process; GO:0009058 biosynthetic process; GO:0009059 macromolecule biosynthetic process; GO:0009252 peptidoglycan biosynthetic…		GO:0000166 nucleotide binding; GO:0003824 catalytic activity; GO:0005215 transporter activity; GO:0005488 binding; GO:0016208 AMP binding; GO:0016874 ligase activity; GO:0016879 ligase activity, forming carbon-nitrogen bonds; GO:0016881 acid-amino acid ligase activity; GO:0017076 purine nucleotide binding; GO:0022857 transmembrane transporter activity; GO:0030554 adenyl nucleotide binding; GO:003…	PF13193	PF13193 AMP-binding enzyme C-terminal domain	Q	COG1020	EntF, seryl-AMP synthase component of non-ribosomal peptide synthetase
P39580	Protein DltB OS=Bacillus subtilis (strain 168) OX=224308 GN=dltB PE=3 SV=1	dltB	46.735	12.4	19	5	5	5	6	5	5	3	5	4	5	5	5	4	5	5	5	4	5	5	1412000	1716800	1008900	1022500	1.09453	1.3308	0.782063	0.792605	1.21586	0.714518	0.72415	CytoplasmicMembrane	K03739	dltB; membrane protein involved in D-alanine export	map02020 Two-component system						M	COG1696	D-alanyl-lipoteichoic acid acyltransferase DltB, MBOAT superfamily
P39579	D-alanyl carrier protein OS=Bacillus subtilis (strain 168) OX=224308 GN=dltC PE=1 SV=1	dltC	9.0091	59	26	3	3	3	9	6	5	6	3	3	3	3	3	3	3	3	3	3	3	3	5969700	4412700	2776800	2608900	1.51437	1.1194	0.70441	0.661817	0.739183	0.465149	0.437024	Cytoplasmic	K14188	dltC; D-alanine--poly(phosphoribitol) ligase subunit 2 [EC:6.1.1.13]	map00470 D-Amino acid metabolism; map01100 Metabolic pathways; map02020 Two-component system	GO:0000270 peptidoglycan metabolic process; GO:0006022 aminoglycan metabolic process; GO:0006023 aminoglycan biosynthetic process; GO:0006024 glycosaminoglycan biosynthetic process; GO:0006807 nitrogen compound metabolic process; GO:0006810 transport; GO:0008152 metabolic process; GO:0009058 biosynthetic process; GO:0009059 macromolecule biosynthetic process; GO:0009252 peptidoglycan biosynthetic…		GO:0005215 transporter activity; GO:0022857 transmembrane transporter activity;	PF00550	PF00550 Phosphopantetheine attachment site	I	COG0236	Acyl carrier protein
P39578	Protein DltD OS=Bacillus subtilis (strain 168) OX=224308 GN=dltD PE=3 SV=1	dltD	44.808	50.5	66	14	14	14	19	18	15	14	14	14	13	14	14	14	13	14	14	14	13	14	1824200	1981000	1340800	1241500	1.14236	1.24055	0.83964	0.777456	1.08596	0.735007	0.680572	Unknown	K03740	dltD; D-alanine transfer protein	map02020 Two-component system						M	COG3966	Poly-D-alanine transfer protein DltD, involved in esterification of teichoic acids
P39577	Uncharacterized oxidoreductase DltE OS=Bacillus subtilis (strain 168) OX=224308 GN=dltE PE=3 SV=2	dltE	28.273	40.9	20	6	6	6	5	4	6	5	6	6	6	5	6	6	6	5	6	6	6	5	186960	173750	127000	133460	1.20392	1.11886	0.817812	0.85941	0.929343	0.67929	0.713843	Cytoplasmic	K14189	dltE; uncharacterized oxidoreductase [EC:1.-.-.-]					PF00106	PF00106 short chain dehydrogenase	MI	COG3967	Short-chain dehydrogenase involved in D-alanine esterification of teichoic acids
P05648	Chromosomal replication initiator protein DnaA OS=Bacillus subtilis (strain 168) OX=224308 GN=dnaA PE=1 SV=1	dnaA	50.858	64.8	114	23	23	23	29	29	29	27	22	22	22	21	22	22	22	21	22	22	22	21	1389400	1397600	1184900	1181300	1.07848	1.08484	0.919739	0.916945	1.0059	0.852814	0.850223	Cytoplasmic	K02313	dnaA; chromosomal replication initiator protein	map02020 Two-component system; map04112 Cell cycle - Caulobacter	GO:0006139 nucleobase-containing compound metabolic process; GO:0006259 DNA metabolic process; GO:0006260 DNA replication; GO:0006261 DNA-templated DNA replication; GO:0006270 DNA replication initiation; GO:0006725 cellular aromatic compound metabolic process; GO:0006807 nitrogen compound metabolic process; GO:0008152 metabolic process; GO:0009058 biosynthetic process; GO:0009059 macromolecule bi…	GO:0005622 intracellular anatomical structure; GO:0005737 cytoplasm; GO:0005886 plasma membrane; GO:0016020 membrane; GO:0071944 cell periphery;	GO:0003676 nucleic acid binding; GO:0003677 DNA binding; GO:0003688 DNA replication origin binding; GO:0003690 double-stranded DNA binding; GO:0005488 binding; GO:0005515 protein binding; GO:0042802 identical protein binding; GO:0043565 sequence-specific DNA binding; GO:0097159 organic cyclic compound binding; GO:1901363 heterocyclic compound binding; GO:1990837 sequence-specific double-stranded …	PF11638; PF00308; PF08299	PF11638 DnaA N-terminal domain; PF00308 Bacterial dnaA protein; PF08299 Bacterial dnaA protein helix-turn-helix	L	COG0593	Chromosomal replication initiation ATPase DnaA
P07908	Replication initiation and membrane attachment protein OS=Bacillus subtilis (strain 168) OX=224308 GN=dnaB PE=1 SV=1	dnaB	54.889	28.2	33	13	13	13	11	9	7	6	13	11	9	9	13	11	9	9	13	11	9	9	149830	142320	113640	110500	1.16082	1.10264	0.880435	0.856108	0.949877	0.75846	0.737503	Cytoplasmic	K03346	dnaB; replication initiation and membrane attachment protein							L	COG3611	Replication initiation and membrane attachment protein DnaB
P37469	Replicative DNA helicase OS=Bacillus subtilis (strain 168) OX=224308 GN=dnaC PE=1 SV=2	dnaC	50.576	27.5	36	11	11	11	9	9	8	10	10	11	10	10	10	11	10	10	10	11	10	10	283390	253920	240710	232210	1.12208	1.00539	0.95309	0.919434	0.896009	0.849395	0.819401	Cytoplasmic	K02314	dnaB; replicative DNA helicase [EC:5.6.2.3]	map03030 DNA replication; map04112 Cell cycle - Caulobacter	GO:0006139 nucleobase-containing compound metabolic process; GO:0006259 DNA metabolic process; GO:0006260 DNA replication; GO:0006261 DNA-templated DNA replication; GO:0006268 DNA unwinding involved in DNA replication; GO:0006725 cellular aromatic compound metabolic process; GO:0006807 nitrogen compound metabolic process; GO:0006996 organelle organization; GO:0008152 metabolic process; GO:0009058…	GO:0005622 intracellular anatomical structure; GO:0005737 cytoplasm; GO:0005829 cytosol;	GO:0003678 DNA helicase activity; GO:0003824 catalytic activity; GO:0004386 helicase activity; GO:0016462 pyrophosphatase activity; GO:0016787 hydrolase activity; GO:0016817 hydrolase activity, acting on acid anhydrides; GO:0016818 hydrolase activity, acting on acid anhydrides, in phosphorus-containing anhydrides; GO:0017111 ribonucleoside triphosphate phosphatase activity; GO:0140097 catalytic a…	PF00772; PF03796	PF00772 DnaB-like helicase N terminal domain; PF03796 DnaB-like helicase C terminal domain	L	COG0305	Replicative DNA helicase
P39787	DNA replication protein DnaD OS=Bacillus subtilis (strain 168) OX=224308 GN=dnaD PE=1 SV=1	dnaD	27.638	37.9	18	6	6	6	5	5	4	4	6	6	5	5	6	6	5	5	6	6	5	5	320100	348060	174900	166040	1.26885	1.37968	0.693291	0.658171	1.08735	0.546392	0.518713	Unknown	K02086	dnaD; DNA replication protein							L	COG3935	DNA replication protein DnaD
O34623	DNA polymerase III subunit alpha OS=Bacillus subtilis (strain 168) OX=224308 GN=dnaE PE=3 SV=1	dnaE	125.35	24.8	45	20	20	20	14	14	9	8	14	19	13	13	14	19	13	13	14	19	13	13	408940	417200	323290	303070	1.12617	1.14892	0.890299	0.834616	1.0202	0.790556	0.741111	Cytoplasmic	K02337	dnaE; DNA polymerase III subunit alpha [EC:2.7.7.7]	map03030 DNA replication; map03430 Mismatch repair; map03440 Homologous recombination				PF07733; PF17657; PF14579; PF01336	PF07733 Bacterial DNA polymerase III alpha NTPase domain; PF17657 Bacterial DNA polymerase III alpha subunit finger domain; PF14579 Helix-hairpin-helix motif; PF01336 OB-fold nucleic acid binding domain	L	COG0587	DNA polymerase III, alpha subunit
P05096	DNA primase OS=Bacillus subtilis (strain 168) OX=224308 GN=dnaG PE=1 SV=2	dnaG	68.735	19.7	27	9	8	9	7	6	7	7	8	8	9	7	8	7	8	7	8	8	9	7	470780	482100	345060	332070	1.15528	1.18306	0.846768	0.814891	1.02405	0.732954	0.705361	Cytoplasmic	K02316	dnaG; DNA primase [EC:2.7.7.101]	map03030 DNA replication				PF01807; PF08275; PF10410	PF01807 CHC2 zinc finger; PF08275 DNA primase catalytic core, N-terminal domain; PF10410 DnaB-helicase binding domain of primase	L	COG0358	DNA primase (bacterial type)
P06567	Primosomal protein DnaI OS=Bacillus subtilis (strain 168) OX=224308 GN=dnaI PE=1 SV=1	dnaI	36.114	44.4	47	11	11	11	14	13	9	11	11	11	9	11	11	11	9	11	11	11	9	11	553560	562850	383220	377550	1.17956	1.19935	0.816587	0.804505	1.01678	0.692283	0.68204	Cytoplasmic	K11144	dnaI; primosomal protein DnaI		GO:0006139 nucleobase-containing compound metabolic process; GO:0006259 DNA metabolic process; GO:0006260 DNA replication; GO:0006261 DNA-templated DNA replication; GO:0006270 DNA replication initiation; GO:0006725 cellular aromatic compound metabolic process; GO:0006807 nitrogen compound metabolic process; GO:0008152 metabolic process; GO:0009058 biosynthetic process; GO:0009059 macromolecule bi…	GO:0005622 intracellular anatomical structure; GO:0005737 cytoplasm; GO:0005886 plasma membrane; GO:0016020 membrane; GO:0071944 cell periphery;	GO:0003676 nucleic acid binding; GO:0003677 DNA binding; GO:0003688 DNA replication origin binding; GO:0003690 double-stranded DNA binding; GO:0005488 binding; GO:0043565 sequence-specific DNA binding; GO:0097159 organic cyclic compound binding; GO:1901363 heterocyclic compound binding; GO:1990837 sequence-specific double-stranded DNA binding;	PF00308	PF00308 Bacterial dnaA protein	L	COG1484	DNA replication protein DnaC
P17631	Chaperone protein DnaJ OS=Bacillus subtilis (strain 168) OX=224308 GN=dnaJ PE=2 SV=3	dnaJ	41.044	50.1	67	14	14	14	18	18	16	15	14	14	13	13	14	14	13	13	14	14	13	13	3851300	3836500	3471000	3345700	1.0621	1.05802	0.95722	0.922665	0.996157	0.901254	0.86872	Cytoplasmic	K03686	dnaJ; molecular chaperone DnaJ					PF00226; PF01556; PF00684	PF00226 DnaJ domain; PF01556 DnaJ C terminal domain; PF00684 DnaJ central domain	O	COG0484	DnaJ-class molecular chaperone with C-terminal Zn finger domain
P17820	Chaperone protein DnaK OS=Bacillus subtilis (strain 168) OX=224308 GN=dnaK PE=1 SV=3	dnaK	66.001	69.4	280	34	34	34	63	83	66	68	32	33	32	33	32	33	32	33	32	33	32	33	15270000	15419000	11392000	11636000	1.13707	1.14817	0.848298	0.866467	1.00976	0.746038	0.762017	Cytoplasmic	K04043	dnaK, HSPA9; molecular chaperone DnaK	map03018 RNA degradation	GO:0098630 aggregation of unicellular organisms; GO:0098743 cell aggregation;	GO:0009986 cell surface;	GO:0005488 binding; GO:0030246 carbohydrate binding; GO:0030247 polysaccharide binding; GO:2001065 mannan binding;			O	COG0443	Molecular chaperone DnaK (HSP70)
P05649	Beta sliding clamp OS=Bacillus subtilis (strain 168) OX=224308 GN=dnaN PE=1 SV=1	dnaN	42.103	71.2	91	20	20	20	24	22	22	23	19	19	19	18	19	19	19	18	19	19	19	18	4335400	4063000	3132300	3175400	1.17921	1.10512	0.851973	0.863696	0.937168	0.722494	0.732435	Cytoplasmic	K02338	dnaN; DNA polymerase III subunit beta [EC:2.7.7.7]	map03030 DNA replication; map03430 Mismatch repair; map03440 Homologous recombination				PF00712; PF02767; PF02768	PF00712 DNA polymerase III beta subunit, N-terminal domain; PF02767 DNA polymerase III beta subunit, central domain; PF02768 DNA polymerase III beta subunit, C-terminal domain	L	COG0592	DNA polymerase III sliding clamp (beta) subunit, PCNA homolog
P09122	DNA polymerase III subunit gamma/tau OS=Bacillus subtilis (strain 168) OX=224308 GN=dnaX PE=3 SV=3	dnaX	62.762	56.3	84	24	24	24	22	24	20	18	22	24	21	20	22	24	21	20	22	24	21	20	717220	728730	511560	483790	1.17514	1.194	0.838176	0.792676	1.01605	0.713254	0.674535	Cytoplasmic	K02343	dnaX; DNA polymerase III subunit gamma/tau [EC:2.7.7.7]	map03030 DNA replication; map03430 Mismatch repair; map03440 Homologous recombination	GO:0006139 nucleobase-containing compound metabolic process; GO:0006259 DNA metabolic process; GO:0006260 DNA replication; GO:0006261 DNA-templated DNA replication; GO:0006725 cellular aromatic compound metabolic process; GO:0006807 nitrogen compound metabolic process; GO:0008152 metabolic process; GO:0009058 biosynthetic process; GO:0009059 macromolecule biosynthetic process; GO:0009987 cellular…			PF13177	PF13177 DNA polymerase III, delta subunit	L	COG2812	DNA polymerase III, gamma/tau subunits
P26906	Dipeptide-binding protein DppE OS=Bacillus subtilis (strain 168) OX=224308 GN=dppE PE=2 SV=4	dppE	61.818	7.4	5	4	3	3	0	0	2	3	0	0	3	4	0	0	2	3	0	0	2	3	0	0	53203	46917			1.06278	0.937215				Cellwall	K16199	dppE; dipeptide transport system substrate-binding protein	map02010 ABC transporters		GO:0030288 outer membrane-bounded periplasmic space; GO:0030313 cell envelope; GO:0031975 envelope; GO:0042597 periplasmic space;		PF00496	PF00496 Bacterial extracellular solute-binding proteins, family 5 Middle	E	COG4166	ABC-type oligopeptide transport system, periplasmic component
P39813	DNA processing protein DprA OS=Bacillus subtilis (strain 168) OX=224308 GN=dprA PE=1 SV=2	dprA	32.935	5.7	2	1	1	1	0	0	1	1	0	0	1	1	0	0	1	1	0	0	1	1	0	0	0	0								Unknown	K04096	smf; DNA processing protein		GO:0007154 cell communication; GO:0009292 horizontal gene transfer; GO:0009294 DNA-mediated transformation; GO:0009605 response to external stimulus; GO:0009987 cellular process; GO:0009991 response to extracellular stimulus; GO:0030420 establishment of competence for transformation; GO:0031668 cellular response to extracellular stimulus; GO:0050896 response to stimulus; GO:0051716 cellular respo…	GO:0005622 intracellular anatomical structure; GO:0005737 cytoplasm;				L	COG0758	Predicted Rossmann fold nucleotide-binding protein DprA/Smf involved in DNA uptake
P80879	General stress protein 20U OS=Bacillus subtilis (strain 168) OX=224308 GN=dps PE=1 SV=3	dps	16.594	84.1	33	10	10	10	8	8	8	9	9	9	9	9	9	9	9	9	9	9	9	9	2254300	2183500	4463900	4660400	0.664882	0.644001	1.31658	1.37454	0.968593	1.98017	2.06734	Cytoplasmic	K04047	dps; starvation-inducible DNA-binding protein				GO:0003676 nucleic acid binding; GO:0003677 DNA binding; GO:0005488 binding; GO:0097159 organic cyclic compound binding; GO:1901363 heterocyclic compound binding;	PF00210	PF00210 Ferritin-like domain	PV	COG0783	DNA-binding ferritin-like protein (oxidative damage protectant)
P46353	Phosphopentomutase OS=Bacillus subtilis (strain 168) OX=224308 GN=drm PE=3 SV=3	drm	44.018	40.4	59	14	14	14	16	19	13	11	13	14	13	13	13	14	13	13	13	14	13	13	4720800	4790300	2211000	2060000	1.37013	1.3903	0.641702	0.597877	1.01472	0.468353	0.436367	Cytoplasmic	K01839	deoB; phosphopentomutase [EC:5.4.2.7]	map00030 Pentose phosphate pathway; map00230 Purine metabolism; map01100 Metabolic pathways	GO:0006139 nucleobase-containing compound metabolic process; GO:0006725 cellular aromatic compound metabolic process; GO:0006807 nitrogen compound metabolic process; GO:0008152 metabolic process; GO:0009987 cellular process; GO:0034641 cellular nitrogen compound metabolic process; GO:0044237 cellular metabolic process; GO:0044238 primary metabolic process; GO:0046483 heterocycle metabolic process…	GO:0005622 intracellular anatomical structure; GO:0005737 cytoplasm; GO:0005829 cytosol;	GO:0003824 catalytic activity; GO:0008973 phosphopentomutase activity; GO:0016853 isomerase activity; GO:0016866 intramolecular transferase activity; GO:0016868 intramolecular phosphotransferase activity;			G	COG1015	Phosphopentomutase
P54555	Probable D-serine dehydratase OS=Bacillus subtilis (strain 168) OX=224308 GN=dsdA PE=3 SV=2	dsdA	49.731	32.1	30	9	9	9	7	7	9	7	8	7	9	8	8	7	9	8	8	7	9	8	136440	128670	173610	175190	0.88899	0.838364	1.13118	1.14147	0.943052	1.27243	1.28401	Unknown	K01753	dsdA; D-serine dehydratase [EC:4.3.1.18]	map00260 Glycine, serine and threonine metabolism; map00470 D-Amino acid metabolism; map01100 Metabolic pathways	GO:0006082 organic acid metabolic process; GO:0006520 amino acid metabolic process; GO:0006807 nitrogen compound metabolic process; GO:0008152 metabolic process; GO:0009987 cellular process; GO:0019752 carboxylic acid metabolic process; GO:0043436 oxoacid metabolic process; GO:0044237 cellular metabolic process; GO:0044238 primary metabolic process; GO:0044281 small molecule metabolic process; GO…		GO:0003824 catalytic activity; GO:0008721 D-serine ammonia-lyase activity; GO:0016829 lyase activity; GO:0016840 carbon-nitrogen lyase activity; GO:0016841 ammonia-lyase activity;			E	COG3048	D-serine dehydratase
P37567	Probable tRNA-dihydrouridine synthase 1 OS=Bacillus subtilis (strain 168) OX=224308 GN=dus1 PE=3 SV=1	dus1	37.066	41.4	29	11	11	11	11	9	3	6	11	11	10	9	11	11	10	9	11	11	10	9	635340	609160	302390	294520	1.38012	1.32325	0.656866	0.639771	0.958794	0.47595	0.463563	Cytoplasmic									J	COG0042	tRNA-dihydrouridine synthase
O31546	Probable tRNA-dihydrouridine synthase 2 OS=Bacillus subtilis (strain 168) OX=224308 GN=dus2 PE=3 SV=1	dus2	36.99	66.8	77	18	18	18	21	20	17	19	17	17	17	17	17	17	17	17	17	17	17	17	778280	804590	563060	541010	1.15861	1.19778	0.838217	0.805392	1.03381	0.723467	0.695135	Cytoplasmic									J	COG0042	tRNA-dihydrouridine synthase
O31753	1-deoxy-D-xylulose 5-phosphate reductoisomerase OS=Bacillus subtilis (strain 168) OX=224308 GN=dxr PE=3 SV=2	dxr	42.537	60.1	95	19	19	19	22	24	25	24	19	17	18	18	19	17	18	18	19	17	18	18	1260200	1343700	980070	947130	1.11249	1.1862	0.865194	0.836115	1.06626	0.77771	0.751571	Cytoplasmic	K00099	dxr; 1-deoxy-D-xylulose-5-phosphate reductoisomerase [EC:1.1.1.267]	map00900 Terpenoid backbone biosynthesis; map01100 Metabolic pathways; map01110 Biosynthesis of secondary metabolites	GO:0006081 cellular aldehyde metabolic process; GO:0006082 organic acid metabolic process; GO:0006090 pyruvate metabolic process; GO:0006629 lipid metabolic process; GO:0006644 phospholipid metabolic process; GO:0006720 isoprenoid metabolic process; GO:0006721 terpenoid metabolic process; GO:0006793 phosphorus metabolic process; GO:0006796 phosphate-containing compound metabolic process; GO:00081…		GO:0000166 nucleotide binding; GO:0003824 catalytic activity; GO:0005488 binding; GO:0016491 oxidoreductase activity; GO:0016614 oxidoreductase activity, acting on CH-OH group of donors; GO:0016616 oxidoreductase activity, acting on the CH-OH group of donors, NAD or NADP as acceptor; GO:0030145 manganese ion binding; GO:0030604 1-deoxy-D-xylulose-5-phosphate reductoisomerase activity; GO:0036094 …	PF08436; PF13288	PF08436 1-deoxy-D-xylulose 5-phosphate reductoisomerase C-terminal domain; PF13288 DXP reductoisomerase C-terminal domain	I	COG0743	1-deoxy-D-xylulose 5-phosphate reductoisomerase
P54523	1-deoxy-D-xylulose-5-phosphate synthase OS=Bacillus subtilis (strain 168) OX=224308 GN=dxs PE=3 SV=1	dxs	69.558	39	85	18	18	18	22	20	21	22	17	17	17	17	17	17	17	17	17	17	17	17	934100	980520	788060	763970	1.07781	1.13137	0.909304	0.881508	1.04969	0.843657	0.817867	Cytoplasmic	K01662	dxs; 1-deoxy-D-xylulose-5-phosphate synthase [EC:2.2.1.7]	map00730 Thiamine metabolism; map00900 Terpenoid backbone biosynthesis; map01100 Metabolic pathways; map01110 Biosynthesis of secondary metabolites				PF02779; PF02780	PF02779 Transketolase, pyrimidine binding domain; PF02780 Transketolase, C-terminal domain	HI	COG1154	Deoxyxylulose-5-phosphate synthase
P40735	Energy-coupling factor transporter ATP-binding protein EcfA1 OS=Bacillus subtilis (strain 168) OX=224308 GN=ecfA PE=3 SV=3	ecfA	31.458	52	33	10	10	10	8	6	10	9	8	7	10	10	8	7	10	10	8	7	10	10	299660	284400	261430	267580	1.07688	1.02204	0.939492	0.961593	0.949076	0.872422	0.892945	CytoplasmicMembrane	K16786	ecfA1; energy-coupling factor transport system ATP-binding protein [EC:7.-.-.-]	map02010 ABC transporters				PF00005	PF00005 ABC transporter	PR	COG1122	Energy-coupling factor transporter ATP-binding protein EcfA2
P70970	Energy-coupling factor transporter ATP-binding protein EcfA2 OS=Bacillus subtilis (strain 168) OX=224308 GN=ecfAB PE=3 SV=1	ecfAB	30.578	62.3	29	12	12	12	7	8	8	6	10	11	11	11	10	11	11	11	10	11	11	11	147910	147890	135680	132970	1.04817	1.04803	0.961502	0.942298	0.999865	0.917315	0.898993	CytoplasmicMembrane	K16787	ecfA2; energy-coupling factor transport system ATP-binding protein [EC:7.-.-.-]	map02010 ABC transporters	GO:0006810 transport; GO:0051179 localization; GO:0051234 establishment of localization; GO:0055085 transmembrane transport;		GO:0003824 catalytic activity; GO:0005215 transporter activity; GO:0015399 primary active transmembrane transporter activity; GO:0016462 pyrophosphatase activity; GO:0016787 hydrolase activity; GO:0016817 hydrolase activity, acting on acid anhydrides; GO:0016818 hydrolase activity, acting on acid anhydrides, in phosphorus-containing anhydrides; GO:0016887 ATP hydrolysis activity; GO:0017111 ribon…	PF00005	PF00005 ABC transporter	PR	COG1122	Energy-coupling factor transporter ATP-binding protein EcfA2
P70972	Energy-coupling factor transporter transmembrane protein EcfT OS=Bacillus subtilis (strain 168) OX=224308 GN=ecfT PE=1 SV=3	ecfT	29.784	3.8	4	1	1	1	1	1	1	1	1	1	1	1	1	1	1	1	1	1	1	1	0	0	0	0								CytoplasmicMembrane	K16785	ecfT; energy-coupling factor transport system permease protein	map02010 ABC transporters						H	COG0619	ECF-type transporter transmembrane protein EcfT
P55339	ABC-type transporter ATP-binding protein EcsA OS=Bacillus subtilis (strain 168) OX=224308 GN=ecsA PE=1 SV=1	ecsA	27.722	19.8	16	5	5	5	3	4	5	4	4	4	5	5	4	4	5	5	4	4	5	5	290840	290000	294480	273570	1.01259	1.00967	1.02527	0.952467	0.997112	1.01252	0.94062	CytoplasmicMembrane	K25158	ecsA; ABC-2 type transport system ATP-binding protein					PF00005	PF00005 ABC transporter	V	COG1131	ABC-type multidrug transport system, ATPase component
P55340	Protein EcsB OS=Bacillus subtilis (strain 168) OX=224308 GN=ecsB PE=4 SV=1	ecsB	47.299	12.3	24	5	5	5	7	6	6	5	5	5	5	5	5	5	5	5	5	5	5	5	165250	151410	163880	183430	0.995527	0.91215	0.987274	1.10505	0.916248	0.99171	1.11002	CytoplasmicMembrane	K25157	ecsB; ABC-2 type transport system permease protein							U	COG4473	Predicted ABC-type exoprotein transport system, permease component
P55341	Protein EcsC OS=Bacillus subtilis (strain 168) OX=224308 GN=ecsC PE=4 SV=1	ecsC	26.712	4.2	3	1	1	1	1	1	1	0	1	1	1	0	1	1	1	0	1	1	1	0	0	0	0	0								Unknown	K25159	ecsC; protein EcsC
P39596	Probable iron uptake system component EfeM OS=Bacillus subtilis (strain 168) OX=224308 GN=efeM PE=1 SV=1	efeM	42.795	46.2	65	14	14	14	16	17	15	17	13	14	12	14	13	14	12	14	13	14	12	14	1779400	1867400	1684000	1732800	1.00764	1.05748	0.953621	0.981256	1.04945	0.946386	0.973811	Cytoplasmic	K07224	efeO; iron uptake system component EfeO		GO:0000041 transition metal ion transport; GO:0006810 transport; GO:0006811 monoatomic ion transport; GO:0006812 monoatomic cation transport; GO:0006826 iron ion transport; GO:0030001 metal ion transport; GO:0051179 localization; GO:0051234 establishment of localization;					P	COG2822	Iron uptake system EfeUOB, periplasmic (or lipoprotein) component EfeO/EfeM
P39597	Probable deferrochelatase/peroxidase EfeN OS=Bacillus subtilis (strain 168) OX=224308 GN=efeN PE=1 SV=1	efeN	45.692	34.1	59	13	13	13	16	15	15	13	12	12	13	13	12	12	13	13	12	12	13	13	744370	784300	660960	625310	1.05774	1.11448	0.939217	0.888559	1.05364	0.887946	0.840053	Extracellular	K16301	efeB; deferrochelatase/peroxidase EfeB [EC:1.11.1.-]			GO:0005576 extracellular region;		PF04261	PF04261 Dyp-type peroxidase family	P	COG2837	Periplasmic deferrochelatase/peroxidase EfeB
P39595	Ferrous iron permease EfeU OS=Bacillus subtilis (strain 168) OX=224308 GN=efeU PE=1 SV=2	efeU	52.387	10.2	17	3	3	3	3	5	5	4	3	3	3	3	3	3	3	3	3	3	3	3	289500	283830	291010	313920	0.982805	0.963556	0.987931	1.06571	0.980415	1.00522	1.08435	CytoplasmicMembrane	K07243	FTR, FTH1, efeU; high-affinity iron transporter			GO:0005886 plasma membrane; GO:0016020 membrane; GO:0071944 cell periphery;				P	COG0672	High-affinity Fe2+/Pb2+ permease
P49778	Elongation factor P OS=Bacillus subtilis (strain 168) OX=224308 GN=efp PE=3 SV=2	efp	20.468	38.9	46	7	7	7	12	9	14	11	7	7	7	7	7	7	7	7	7	7	7	7	4219400	3550600	3758100	3755100	1.10432	0.929282	0.98359	0.982805	0.841494	0.890672	0.889961	Cytoplasmic	K02356	efp; elongation factor P		GO:0006412 translation; GO:0006414 translational elongation; GO:0006518 peptide metabolic process; GO:0006807 nitrogen compound metabolic process; GO:0008152 metabolic process; GO:0009058 biosynthetic process; GO:0009059 macromolecule biosynthetic process; GO:0009987 cellular process; GO:0010467 gene expression; GO:0019538 protein metabolic process; GO:0034641 cellular nitrogen compound metabolic…	GO:0005622 intracellular anatomical structure; GO:0005737 cytoplasm;	GO:0003676 nucleic acid binding; GO:0003723 RNA binding; GO:0003746 translation elongation factor activity; GO:0005488 binding; GO:0008135 translation factor activity, RNA binding; GO:0097159 organic cyclic compound binding; GO:1901363 heterocyclic compound binding;	PF08207; PF01132; PF09285	PF08207 Elongation factor P (EF-P) KOW-like domain; PF01132 Elongation factor P (EF-P) OB domain; PF09285 Elongation factor P, C-terminal	J	COG0231	Translation elongation factor P (EF-P)/translation initiation factor 5A (eIF-5A)
P94527	Glycerol-1-phosphate dehydrogenase [NAD(P)+] OS=Bacillus subtilis (strain 168) OX=224308 GN=egsA PE=1 SV=1	egsA	43.057	4.8	8	1	1	1	2	2	2	2	1	1	1	1	1	1	1	1	1	1	1	1	0	0	0	0								Cytoplasmic	K00096	araM, egsA; glycerol-1-phosphate dehydrogenase [NAD(P)+] [EC:1.1.1.261]	map00564 Glycerophospholipid metabolism; map01110 Biosynthesis of secondary metabolites						C	COG0371	Glycerol dehydrogenase or related enzyme, iron-containing ADH family
P38424	Probable GTP-binding protein EngB OS=Bacillus subtilis (strain 168) OX=224308 GN=engB PE=1 SV=1	engB	22.026	51.3	38	7	7	7	9	10	11	8	6	7	7	7	6	7	7	7	6	7	7	7	2918400	2836800	2130300	2054100	1.17445	1.14162	0.857298	0.826633	0.972039	0.729955	0.703845	Cytoplasmic	K03978	engB; GTP-binding protein			GO:0005622 intracellular anatomical structure; GO:0005737 cytoplasm; GO:0005829 cytosol;				D	COG0218	GTP-binding protein EngB required for normal cell division
P37869	Enolase OS=Bacillus subtilis (strain 168) OX=224308 GN=eno PE=1 SV=4	eno	46.581	65.6	314	21	21	21	84	89	71	70	21	21	21	21	21	21	21	21	21	21	21	21	22911000	21698000	15042000	15406000	1.22099	1.15635	0.801631	0.821029	0.947056	0.656541	0.672428	Cytoplasmic	K01689	ENO, eno; enolase [EC:4.2.1.11]	map00010 Glycolysis / Gluconeogenesis; map00680 Methane metabolism; map01100 Metabolic pathways; map01110 Biosynthesis of secondary metabolites; map01120 Microbial metabolism in diverse environments; map01200 Carbon metabolism; map01230 Biosynthesis of amino acids; map03018 RNA degradation	GO:0005975 carbohydrate metabolic process; GO:0006082 organic acid metabolic process; GO:0006090 pyruvate metabolic process; GO:0006091 generation of precursor metabolites and energy; GO:0006096 glycolytic process; GO:0006139 nucleobase-containing compound metabolic process; GO:0006163 purine nucleotide metabolic process; GO:0006164 purine nucleotide biosynthetic process; GO:0006725 cellular arom…	GO:0005576 extracellular region; GO:0005618 cell wall; GO:0005622 intracellular anatomical structure; GO:0005737 cytoplasm; GO:0009986 cell surface; GO:0030312 external encapsulating structure; GO:0071944 cell periphery;	GO:0001968 fibronectin binding; GO:0003824 catalytic activity; GO:0004634 phosphopyruvate hydratase activity; GO:0005488 binding; GO:0005515 protein binding; GO:0005518 collagen binding; GO:0016829 lyase activity; GO:0016835 carbon-oxygen lyase activity; GO:0016836 hydro-lyase activity; GO:0019899 enzyme binding; GO:0035375 zymogen binding; GO:0043236 laminin binding; GO:0044877 protein-containin…	PF03952; PF00113	PF03952 Enolase, N-terminal domain; PF00113 Enolase, C-terminal TIM barrel domain	G	COG0148	Enolase
P16396	Minor extracellular protease Epr OS=Bacillus subtilis (strain 168) OX=224308 GN=epr PE=2 SV=1	epr	69.695	17.1	24	10	10	10	4	3	8	9	6	6	10	10	6	6	10	10	6	6	10	10	211990	217710	621530	576530	0.520937	0.534993	1.52733	1.41674	1.02698	2.93188	2.71961	Extracellular	K13277	epr; minor extracellular protease Epr [EC:3.4.21.-]			GO:0005576 extracellular region;		PF00082	PF00082 Subtilase family	O	COG1404	Serine protease, subtilisin family
P71053	Putative glycosyltransferase EpsD OS=Bacillus subtilis (strain 168) OX=224308 GN=epsD PE=2 SV=1	epsD	43.571	19.7	8	5	5	5	0	0	5	3	0	0	5	4	0	0	5	4	0	0	5	4	0	0	23919	23273			1.01369	0.986311				Cytoplasmic	K19422	epsD; glycosyltransferase EpsD [EC:2.4.-.-]				GO:0003824 catalytic activity; GO:0016740 transferase activity; GO:0016757 glycosyltransferase activity;	PF13439	PF13439 Glycosyltransferase Family 4	M	COG0438	Glycosyltransferase involved in cell wall bisynthesis
P71054	Putative glycosyltransferase EpsE OS=Bacillus subtilis (strain 168) OX=224308 GN=epsE PE=2 SV=2	epsE	32.147	10.8	6	3	3	3	0	0	3	3	0	0	3	3	0	0	3	3	0	0	3	3	0	0	46451	42543			1.04391	0.956087				CytoplasmicMembrane	K19423	epsE; glycosyltransferase EpsE [EC:2.4.-.-]							N	COG1215	Glycosyltransferase, catalytic subunit of cellulose synthase and poly-beta-1,6-N-acetylglucosamine synthase
P71055	Putative glycosyltransferase EpsF OS=Bacillus subtilis (strain 168) OX=224308 GN=epsF PE=2 SV=1	epsF	42.622	6	2	2	2	2	0	0	1	1	1	1	1	1	1	1	1	1	1	1	1	1	0	0	0	0								CytoplasmicMembrane	K19424	epsF; glycosyltransferase EpsF [EC:2.4.-.-]				GO:0003824 catalytic activity; GO:0016740 transferase activity; GO:0016757 glycosyltransferase activity; GO:0016758 hexosyltransferase activity;	PF13439	PF13439 Glycosyltransferase Family 4	M	COG0438	Glycosyltransferase involved in cell wall bisynthesis
P71057	Putative glycosyltransferase EpsH OS=Bacillus subtilis (strain 168) OX=224308 GN=epsH PE=2 SV=1	epsH	39.809	14.8	7	4	4	4	0	0	4	3	0	0	4	3	0	0	4	3	0	0	4	3	0	0	34481	39273			0.935027	1.06497				CytoplasmicMembrane	K19425	epsH; glycosyltransferase EpsH [EC:2.4.-.-]				GO:0003824 catalytic activity; GO:0016740 transferase activity; GO:0016757 glycosyltransferase activity;			G	COG1216	Glycosyltransferase, GT2 family
P71058	Putative pyruvyl transferase EpsI OS=Bacillus subtilis (strain 168) OX=224308 GN=epsI PE=2 SV=1	epsI	41.508	19	9	5	5	5	0	1	5	3	1	3	5	3	1	3	5	3	1	3	5	3	0	14932	70002	65810		0.297166	1.39313	1.3097				Cytoplasmic	K19426	epsI; pyruvyl transferase EpsI [EC:2.-.-.-]							GM	COG5039	Exopolysaccharide biosynthesis protein EpsI, predicted pyruvyl transferase
Q795J3	Putative pyridoxal phosphate-dependent aminotransferase EpsN OS=Bacillus subtilis (strain 168) OX=224308 GN=epsN PE=2 SV=1	epsN	42.923	18.8	9	5	5	5	0	0	5	4	0	1	5	5	0	1	5	5	0	1	5	5	0	0	51952	48450			1.03488	0.96512				Cytoplasmic	K19430	epsN; pyridoxal phosphate-dependent aminotransferase EpsN [EC:2.6.1.-]					PF01041	PF01041 DegT/DnrJ/EryC1/StrS aminotransferase family	M	COG0399	dTDP-4-amino-4,6-dideoxygalactose transaminase
P42182	GTPase Era OS=Bacillus subtilis (strain 168) OX=224308 GN=era PE=1 SV=1	era	34.074	50.2	68	13	13	13	21	16	16	15	13	11	12	13	13	11	12	13	13	11	12	13	1841400	1821100	1532600	1393300	1.11796	1.10564	0.930484	0.845911	0.988976	0.832302	0.756653	CytoplasmicMembrane	K03595	era, ERAL1; GTPase		GO:0006275 regulation of DNA replication; GO:0008156 negative regulation of DNA replication; GO:0009889 regulation of biosynthetic process; GO:0009890 negative regulation of biosynthetic process; GO:0009892 negative regulation of metabolic process; GO:0010556 regulation of macromolecule biosynthetic process; GO:0010558 negative regulation of macromolecule biosynthetic process; GO:0010605 negative…	GO:0005622 intracellular anatomical structure; GO:0005737 cytoplasm; GO:0005886 plasma membrane; GO:0016020 membrane; GO:0071944 cell periphery;	GO:0000166 nucleotide binding; GO:0001882 nucleoside binding; GO:0001883 purine nucleoside binding; GO:0003824 catalytic activity; GO:0003924 GTPase activity; GO:0005488 binding; GO:0005525 GTP binding; GO:0016462 pyrophosphatase activity; GO:0016787 hydrolase activity; GO:0016817 hydrolase activity, acting on acid anhydrides; GO:0016818 hydrolase activity, acting on acid anhydrides, in phosphoru…	PF07650	PF07650 KH domain	J	COG1159	GTPase Era, involved in 16S rRNA processing
O32232	Carboxylesterase OS=Bacillus subtilis (strain 168) OX=224308 GN=est PE=2 SV=2	est	28.193	63	54	11	11	11	15	15	11	13	11	10	10	10	11	10	10	10	11	10	10	10	1279500	1345700	1058300	999950	1.09278	1.14932	0.903864	0.854029	1.05174	0.82712	0.781516	Cytoplasmic	K03928	yvaK; carboxylesterase [EC:3.1.1.1]		GO:0006629 lipid metabolic process; GO:0008152 metabolic process; GO:0044238 primary metabolic process; GO:0071704 organic substance metabolic process;	GO:0016020 membrane;	GO:0003824 catalytic activity; GO:0016298 lipase activity; GO:0016787 hydrolase activity; GO:0016788 hydrolase activity, acting on ester bonds;			Q	COG1647	Esterase/lipase
P94551	Electron transfer flavoprotein subunit alpha OS=Bacillus subtilis (strain 168) OX=224308 GN=etfA PE=3 SV=1	etfA	34.541	31.1	22	7	7	7	4	4	7	7	4	5	7	7	4	5	7	7	4	5	7	7	1323200	1462400	1672400	1599500	0.87376	0.965679	1.10435	1.05621	1.1052	1.26391	1.20881	Unknown	K03522	fixB, etfA; electron transfer flavoprotein alpha subunit		GO:0006082 organic acid metabolic process; GO:0006091 generation of precursor metabolites and energy; GO:0006629 lipid metabolic process; GO:0006631 fatty acid metabolic process; GO:0006635 fatty acid beta-oxidation; GO:0008152 metabolic process; GO:0009056 catabolic process; GO:0009062 fatty acid catabolic process; GO:0009987 cellular process; GO:0016042 lipid catabolic process; GO:0016054 organ…		GO:0000166 nucleotide binding; GO:0003824 catalytic activity; GO:0005488 binding; GO:0009055 electron transfer activity; GO:0016491 oxidoreductase activity; GO:0036094 small molecule binding; GO:0043167 ion binding; GO:0043168 anion binding; GO:0050660 flavin adenine dinucleotide binding; GO:0097159 organic cyclic compound binding; GO:1901265 nucleoside phosphate binding; GO:1901363 heterocyclic …	PF01012; PF00766	PF01012 Electron transfer flavoprotein domain; PF00766 Electron transfer flavoprotein FAD-binding domain	C	COG2025	Electron transfer flavoprotein, alpha subunit FixB
P94550	Electron transfer flavoprotein subunit beta OS=Bacillus subtilis (strain 168) OX=224308 GN=etfB PE=3 SV=1	etfB	28.517	38.1	29	8	8	8	7	7	7	8	7	8	8	8	7	8	8	8	7	8	8	8	329840	415250	427570	391650	0.843413	1.06181	1.09331	1.00146	1.25894	1.2963	1.18739	Cytoplasmic	K03521	fixA, etfB; electron transfer flavoprotein beta subunit		GO:0006091 generation of precursor metabolites and energy; GO:0008152 metabolic process; GO:0009987 cellular process; GO:0022900 electron transport chain; GO:0044237 cellular metabolic process;	GO:0005622 intracellular anatomical structure; GO:0005737 cytoplasm; GO:0005829 cytosol;	GO:0003824 catalytic activity; GO:0009055 electron transfer activity; GO:0016491 oxidoreductase activity;	PF01012	PF01012 Electron transfer flavoprotein domain	C	COG2086	Electron transfer flavoprotein, alpha and beta subunits
P37454	Exodeoxyribonuclease OS=Bacillus subtilis (strain 168) OX=224308 GN=exoA PE=1 SV=1	exoA	29.252	28.2	17	5	5	5	4	6	4	3	5	5	5	4	5	5	5	4	5	5	5	4	230910	231910	146710	142080	1.22888	1.2342	0.780777	0.756137	1.00433	0.635356	0.615305	Cytoplasmic	K01142	E3.1.11.2, xthA; exodeoxyribonuclease III [EC:3.1.11.2]	map03410 Base excision repair	GO:0006139 nucleobase-containing compound metabolic process; GO:0006259 DNA metabolic process; GO:0006281 DNA repair; GO:0006284 base-excision repair; GO:0006725 cellular aromatic compound metabolic process; GO:0006807 nitrogen compound metabolic process; GO:0006950 response to stress; GO:0006974 DNA damage response; GO:0008152 metabolic process; GO:0009987 cellular process; GO:0033554 cellular r…	GO:0005622 intracellular anatomical structure; GO:0005737 cytoplasm;	GO:0003824 catalytic activity; GO:0003906 DNA-(apurinic or apyrimidinic site) endonuclease activity; GO:0004518 nuclease activity; GO:0004527 exonuclease activity; GO:0004529 DNA exonuclease activity; GO:0004536 DNA nuclease activity; GO:0008296 3'-5'-DNA exonuclease activity; GO:0008309 double-stranded DNA exodeoxyribonuclease activity; GO:0008311 double-stranded DNA 3'-5' DNA exonuclease activi…	PF03372	PF03372 Endonuclease/Exonuclease/phosphatase family	L	COG0708	Exonuclease III
P39115	Nucleotide-binding protein ExpZ OS=Bacillus subtilis (strain 168) OX=224308 GN=expZ PE=1 SV=2	expZ	62.738	23	31	9	9	9	9	6	8	8	9	7	8	9	9	7	8	9	9	7	8	9	47156	55788	56086	54468	0.883493	1.04522	1.0508	1.02049	1.18305	1.18937	1.15506	Cytoplasmic	K18231	msr, vmlR; macrolide transport system ATP-binding/permease protein	map02010 ABC transporters				PF00005; PF12848	PF00005 ABC transporter; PF12848 ABC transporter	R	COG0488	ATPase components of ABC transporters with duplicated ATPase domains
Q9JMQ1	Probable HTH-type transcriptional repressor ExuR OS=Bacillus subtilis (strain 168) OX=224308 GN=exuR PE=2 SV=1	exuR	37.38	15	8	4	4	4	2	2	3	1	3	3	3	2	3	3	3	2	3	3	3	2	129010	64162	234740	144670	0.901251	0.448229	1.63987	1.01065	0.497341	1.81955	1.12139	Cytoplasmic	K02529	lacI, galR; LacI family transcriptional regulator					PF00356; PF13377	PF00356 Bacterial regulatory proteins, lacI family; PF13377 Periplasmic binding protein-like domain	K	COG1609	DNA-binding transcriptional regulator, LacI/PurR family
O34894	Septation ring formation regulator EzrA OS=Bacillus subtilis (strain 168) OX=224308 GN=ezrA PE=1 SV=1	ezrA	64.995	44.1	95	24	24	24	25	26	22	22	23	24	22	21	23	24	22	21	23	24	22	21	792580	842960	794660	777140	0.988458	1.05129	0.991052	0.969202	1.06356	1.00262	0.980519	CytoplasmicMembrane	K06286	ezrA; septation ring formation regulator		GO:0000278 mitotic cell cycle; GO:0000281 mitotic cytokinesis; GO:0000910 cytokinesis; GO:0000917 division septum assembly; GO:0000918 division septum site selection; GO:0000921 septin ring assembly; GO:0006996 organelle organization; GO:0007010 cytoskeleton organization; GO:0007049 cell cycle; GO:0009987 cellular process; GO:0016043 cellular component organization; GO:0022402 cell cycle process;…	GO:0005886 plasma membrane; GO:0016020 membrane; GO:0071944 cell periphery;				D	COG4477	Septation ring formation regulator EzrA
P71019	Malonyl CoA-acyl carrier protein transacylase OS=Bacillus subtilis (strain 168) OX=224308 GN=fabD PE=3 SV=2	fabD	34.035	52.7	63	12	12	12	16	20	14	13	10	11	11	10	10	11	11	10	10	11	11	10	2944700	3016000	2245500	2265100	1.12487	1.1521	0.857773	0.86526	1.02421	0.762556	0.769212	Cytoplasmic	K00645	fabD, MCAT, MCT1; [acyl-carrier-protein] S-malonyltransferase [EC:2.3.1.39]	map00061 Fatty acid biosynthesis; map00333 Prodigiosin biosynthesis; map01100 Metabolic pathways; map01110 Biosynthesis of secondary metabolites; map01212 Fatty acid metabolism				PF00698	PF00698 Acyl transferase domain	I	COG0331	Malonyl CoA-acyl carrier protein transacylase
O34340	3-oxoacyl-[acyl-carrier-protein] synthase 2 OS=Bacillus subtilis (strain 168) OX=224308 GN=fabF PE=1 SV=1	fabF	44.004	53.5	80	13	13	13	22	22	17	19	12	13	12	13	12	13	12	13	12	13	12	13	4919100	4341500	3283800	3562200	1.22164	1.07819	0.815517	0.884656	0.88258	0.667561	0.724157	CytoplasmicMembrane	K09458	fabF, OXSM, CEM1; 3-oxoacyl-[acyl-carrier-protein] synthase II [EC:2.3.1.179]	map00061 Fatty acid biosynthesis; map00780 Biotin metabolism; map01100 Metabolic pathways; map01212 Fatty acid metabolism; map01240 Biosynthesis of cofactors				PF00109; PF02801	PF00109 Beta-ketoacyl synthase, N-terminal domain; PF02801 Beta-ketoacyl synthase, C-terminal domain	IQ	COG0304	3-oxoacyl-(acyl-carrier-protein) synthase
P51831	3-oxoacyl-[acyl-carrier-protein] reductase FabG OS=Bacillus subtilis (strain 168) OX=224308 GN=fabG PE=3 SV=3	fabG	26.282	63	54	12	12	12	16	15	11	12	12	12	10	10	12	12	10	10	12	12	10	10	3999000	4244000	2945200	2913200	1.13436	1.20385	0.835435	0.826358	1.06127	0.736484	0.728482	Cytoplasmic	K00059	fabG, OAR1; 3-oxoacyl-[acyl-carrier protein] reductase [EC:1.1.1.100]	map00061 Fatty acid biosynthesis; map00333 Prodigiosin biosynthesis; map00780 Biotin metabolism; map01100 Metabolic pathways; map01110 Biosynthesis of secondary metabolites; map01212 Fatty acid metabolism; map01240 Biosynthesis of cofactors	GO:0006082 organic acid metabolic process; GO:0006629 lipid metabolic process; GO:0006631 fatty acid metabolic process; GO:0006633 fatty acid biosynthetic process; GO:0008152 metabolic process; GO:0008610 lipid biosynthetic process; GO:0009058 biosynthetic process; GO:0009987 cellular process; GO:0016053 organic acid biosynthetic process; GO:0019752 carboxylic acid metabolic process; GO:0030497 f…		GO:0000166 nucleotide binding; GO:0003824 catalytic activity; GO:0004312 fatty acid synthase activity; GO:0004316 3-oxoacyl-[acyl-carrier-protein] reductase (NADPH) activity; GO:0005488 binding; GO:0016491 oxidoreductase activity; GO:0016614 oxidoreductase activity, acting on CH-OH group of donors; GO:0016616 oxidoreductase activity, acting on the CH-OH group of donors, NAD or NADP as acceptor; G…	PF13561	PF13561 Enoyl-(Acyl carrier protein) reductase	I	COG1028	NAD(P)-dependent dehydrogenase, short-chain alcohol dehydrogenase family
O34746	3-oxoacyl-[acyl-carrier-protein] synthase 3 protein 1 OS=Bacillus subtilis (strain 168) OX=224308 GN=fabHA PE=2 SV=1	fabHA	33.731	59.3	85	14	14	14	17	24	20	24	14	13	14	14	14	13	14	14	14	13	14	14	9069800	9143900	5622500	5557900	1.23423	1.24432	0.76512	0.756329	1.00817	0.619914	0.612792	Cytoplasmic	K00648	fabH; 3-oxoacyl-[acyl-carrier-protein] synthase III [EC:2.3.1.180]	map00061 Fatty acid biosynthesis; map01100 Metabolic pathways; map01212 Fatty acid metabolism	GO:0006082 organic acid metabolic process; GO:0006629 lipid metabolic process; GO:0006631 fatty acid metabolic process; GO:0006633 fatty acid biosynthetic process; GO:0008152 metabolic process; GO:0008610 lipid biosynthetic process; GO:0009058 biosynthetic process; GO:0009987 cellular process; GO:0016053 organic acid biosynthetic process; GO:0019752 carboxylic acid metabolic process; GO:0032787 m…		GO:0003824 catalytic activity; GO:0004312 fatty acid synthase activity; GO:0004315 3-oxoacyl-[acyl-carrier-protein] synthase activity; GO:0016740 transferase activity; GO:0016746 acyltransferase activity; GO:0016747 acyltransferase activity, transferring groups other than amino-acyl groups;	PF08545; PF08541	PF08545 3-Oxoacyl-[acyl-carrier-protein (ACP)] synthase III; PF08541 3-Oxoacyl-[acyl-carrier-protein (ACP)] synthase III C terminal	I	COG0332	3-oxoacyl-[acyl-carrier-protein] synthase III
O07600	3-oxoacyl-[acyl-carrier-protein] synthase 3 protein 2 OS=Bacillus subtilis (strain 168) OX=224308 GN=fabHB PE=2 SV=1	fabHB	35.424	20	18	6	6	6	6	5	4	3	6	6	6	4	6	6	6	4	6	6	6	4	204730	172100	106560	108580	1.38338	1.1629	0.720036	0.733686	0.840619	0.52049	0.530357	Cytoplasmic	K00648	fabH; 3-oxoacyl-[acyl-carrier-protein] synthase III [EC:2.3.1.180]	map00061 Fatty acid biosynthesis; map01100 Metabolic pathways; map01212 Fatty acid metabolism	GO:0006082 organic acid metabolic process; GO:0006629 lipid metabolic process; GO:0006631 fatty acid metabolic process; GO:0008152 metabolic process; GO:0009987 cellular process; GO:0019752 carboxylic acid metabolic process; GO:0032787 monocarboxylic acid metabolic process; GO:0043436 oxoacid metabolic process; GO:0044237 cellular metabolic process; GO:0044238 primary metabolic process; GO:004425…		GO:0003824 catalytic activity; GO:0016740 transferase activity; GO:0016746 acyltransferase activity; GO:0016747 acyltransferase activity, transferring groups other than amino-acyl groups; GO:0033818 beta-ketoacyl-acyl-carrier-protein synthase III activity;	PF08545; PF08541	PF08545 3-Oxoacyl-[acyl-carrier-protein (ACP)] synthase III; PF08541 3-Oxoacyl-[acyl-carrier-protein (ACP)] synthase III C terminal	I	COG0332	3-oxoacyl-[acyl-carrier-protein] synthase III
P54616	Enoyl-[acyl-carrier-protein] reductase [NADH] FabI OS=Bacillus subtilis (strain 168) OX=224308 GN=fabI PE=1 SV=2	fabI	27.873	83.7	95	15	15	15	22	29	21	23	15	15	14	14	15	15	14	14	15	15	14	14	8831800	8933200	5428700	5630100	1.22563	1.2397	0.753364	0.781313	1.01148	0.614677	0.63748	CytoplasmicMembrane	K00208	fabI; enoyl-[acyl-carrier protein] reductase I [EC:1.3.1.9 1.3.1.10]	map00061 Fatty acid biosynthesis; map00333 Prodigiosin biosynthesis; map00780 Biotin metabolism; map01100 Metabolic pathways; map01110 Biosynthesis of secondary metabolites; map01212 Fatty acid metabolism; map01240 Biosynthesis of cofactors	GO:0006082 organic acid metabolic process; GO:0006629 lipid metabolic process; GO:0006631 fatty acid metabolic process; GO:0006633 fatty acid biosynthetic process; GO:0006950 response to stress; GO:0008152 metabolic process; GO:0008610 lipid biosynthetic process; GO:0009058 biosynthetic process; GO:0009266 response to temperature stimulus; GO:0009409 response to cold; GO:0009628 response to abiot…		GO:0000166 nucleotide binding; GO:0003824 catalytic activity; GO:0004312 fatty acid synthase activity; GO:0004318 enoyl-[acyl-carrier-protein] reductase (NADH) activity; GO:0005488 binding; GO:0016491 oxidoreductase activity; GO:0016627 oxidoreductase activity, acting on the CH-CH group of donors; GO:0016628 oxidoreductase activity, acting on the CH-CH group of donors, NAD or NADP as acceptor; GO…	PF13561	PF13561 Enoyl-(Acyl carrier protein) reductase	I	COG0623	Enoyl-[acyl-carrier-protein] reductase FabI
P71079	Enoyl-[acyl-carrier-protein] reductase [NADPH] FabL OS=Bacillus subtilis (strain 168) OX=224308 GN=fabL PE=1 SV=1	fabL	27.178	68.4	73	16	16	16	19	22	17	15	16	16	15	15	16	16	15	15	16	16	15	15	2383500	2213400	1832200	1863800	1.14966	1.06761	0.883744	0.898986	0.928634	0.768701	0.781959	Cytoplasmic	K10780	fabL; enoyl-[acyl-carrier protein] reductase III [EC:1.3.1.104]	map00061 Fatty acid biosynthesis; map01100 Metabolic pathways; map01212 Fatty acid metabolism	GO:0006082 organic acid metabolic process; GO:0006629 lipid metabolic process; GO:0006631 fatty acid metabolic process; GO:0006633 fatty acid biosynthetic process; GO:0008152 metabolic process; GO:0008610 lipid biosynthetic process; GO:0009058 biosynthetic process; GO:0009987 cellular process; GO:0016043 cellular component organization; GO:0016053 organic acid biosynthetic process; GO:0019752 car…		GO:0000166 nucleotide binding; GO:0003824 catalytic activity; GO:0004312 fatty acid synthase activity; GO:0004318 enoyl-[acyl-carrier-protein] reductase (NADH) activity; GO:0005488 binding; GO:0016491 oxidoreductase activity; GO:0016627 oxidoreductase activity, acting on the CH-CH group of donors; GO:0016628 oxidoreductase activity, acting on the CH-CH group of donors, NAD or NADP as acceptor; GO…	PF13561	PF13561 Enoyl-(Acyl carrier protein) reductase	I	COG1028	NAD(P)-dependent dehydrogenase, short-chain alcohol dehydrogenase family
P94584	3-hydroxyacyl-[acyl-carrier-protein] dehydratase FabZ OS=Bacillus subtilis (strain 168) OX=224308 GN=fabZ PE=3 SV=2	fabZ	15.74	36.2	38	6	6	6	10	12	8	8	6	6	6	6	6	6	6	6	6	6	6	6	1567000	1711800	1163600	1088300	1.13331	1.23803	0.841557	0.787097	1.09241	0.742565	0.694512	Cytoplasmic	K02372	fabZ; 3-hydroxyacyl-[acyl-carrier-protein] dehydratase [EC:4.2.1.59]	map00061 Fatty acid biosynthesis; map00780 Biotin metabolism; map01100 Metabolic pathways; map01212 Fatty acid metabolism; map01240 Biosynthesis of cofactors				PF07977	PF07977 FabA-like domain	I	COG0764	3-hydroxymyristoyl/3-hydroxydecanoyl-(acyl carrier protein) dehydratase
P94549	Probable enoyl-CoA hydratase OS=Bacillus subtilis (strain 168) OX=224308 GN=fadB PE=2 SV=1	fadB	27.553	53.5	38	9	9	9	10	9	7	12	9	9	9	9	9	9	9	9	9	9	9	9	294080	254940	248560	225470	1.14982	0.996784	0.971839	0.88156	0.866907	0.845212	0.766696	Cytoplasmic	K13767	fadB; enoyl-CoA hydratase [EC:4.2.1.17]	map00071 Fatty acid degradation; map00362 Benzoate degradation; map01100 Metabolic pathways; map01120 Microbial metabolism in diverse environments; map01212 Fatty acid metabolism	GO:0006082 organic acid metabolic process; GO:0006629 lipid metabolic process; GO:0006631 fatty acid metabolic process; GO:0006635 fatty acid beta-oxidation; GO:0008152 metabolic process; GO:0009056 catabolic process; GO:0009062 fatty acid catabolic process; GO:0009987 cellular process; GO:0016042 lipid catabolic process; GO:0016054 organic acid catabolic process; GO:0019395 fatty acid oxidation;…		GO:0003824 catalytic activity; GO:0004300 enoyl-CoA hydratase activity; GO:0016829 lyase activity; GO:0016835 carbon-oxygen lyase activity; GO:0016836 hydro-lyase activity;	PF00378	PF00378 Enoyl-CoA hydratase/isomerase	I	COG1024	Enoyl-CoA hydratase/carnithine racemase
O32176	Probable acyl-CoA dehydrogenase OS=Bacillus subtilis (strain 168) OX=224308 GN=fadE PE=2 SV=1	fadE	65.335	15.3	19	6	6	6	5	5	4	5	6	6	6	6	6	6	6	6	6	6	6	6	100780	90950	102560	96305	1.03207	0.9314	1.0503	0.986239	0.902461	1.01766	0.955596	Cytoplasmic							PF02771; PF02770; PF00441	PF02771 Acyl-CoA dehydrogenase, N-terminal domain; PF02770 Acyl-CoA dehydrogenase, middle domain; PF00441 Acyl-CoA dehydrogenase, C-terminal domain	I	COG1960	Acyl-CoA dehydrogenase related to the alkylation response protein AidB
O34320	YkuG(predicted) OS=Bacillus subtilis (strain 168) OX=224308 GN=fadG PE=2 SV=2	fadG	64.006	13.4	12	6	6	6	3	5	3	1	6	6	5	4	6	6	5	4	6	6	5	4	354820	272150	164510	155780	1.4983	1.14921	0.694677	0.657813	0.767009	0.463644	0.43904	Unknown							PF01471; PF08924	PF01471 Putative peptidoglycan binding domain; PF08924 Domain of unknown function (DUF1906)	M	COG3409	Peptidoglycan-binding (PGRP) domain of peptidoglycan hydrolases
O34717	Probable 2,4-dienoyl-CoA reductase OS=Bacillus subtilis (strain 168) OX=224308 GN=fadH PE=2 SV=1	fadH	27.126	5.1	6	1	1	1	2	1	1	2	1	1	1	1	1	1	1	1	1	1	1	1	0	0	0	0								Cytoplasmic							PF13561	PF13561 Enoyl-(Acyl carrier protein) reductase	I	COG1028	NAD(P)-dependent dehydrogenase, short-chain alcohol dehydrogenase family
O32178	Probable 3-hydroxyacyl-CoA dehydrogenase OS=Bacillus subtilis (strain 168) OX=224308 GN=fadN PE=2 SV=2	fadN	87.084	6.1	9	4	4	4	2	2	3	2	2	3	3	4	2	3	3	4	2	3	3	4	61027	43454	65802	68554	1.02207	0.72776	1.10204	1.14813	0.712045	1.07824	1.12334	Unknown	K07516	fadN; 3-hydroxyacyl-CoA dehydrogenase [EC:1.1.1.35]	map00071 Fatty acid degradation; map00362 Benzoate degradation; map00650 Butanoate metabolism; map01100 Metabolic pathways; map01120 Microbial metabolism in diverse environments; map01200 Carbon metabolism; map01212 Fatty acid metabolism				PF00378	PF00378 Enoyl-CoA hydratase/isomerase	I	COG1250	3-hydroxyacyl-CoA dehydrogenase
P94548	Fatty acid metabolism regulator protein OS=Bacillus subtilis (strain 168) OX=224308 GN=fadR PE=1 SV=1	fadR	21.978	58.2	31	8	8	8	8	8	8	7	7	8	8	8	7	8	8	8	7	8	8	8	522930	457310	341200	335580	1.26234	1.10393	0.823647	0.810081	0.874515	0.652477	0.64173	Cytoplasmic	K13770	ysiA, fadR; TetR/AcrR family transcriptional regulator, fatty acid metabolism regulator protein		GO:0006355 regulation of DNA-templated transcription; GO:0009889 regulation of biosynthetic process; GO:0010468 regulation of gene expression; GO:0010556 regulation of macromolecule biosynthetic process; GO:0019219 regulation of nucleobase-containing compound metabolic process; GO:0019222 regulation of metabolic process; GO:0031323 regulation of cellular metabolic process; GO:0031326 regulation o…	GO:0005622 intracellular anatomical structure; GO:0005737 cytoplasm; GO:0005829 cytosol;	GO:0000976 transcription cis-regulatory region binding; GO:0001067 transcription regulatory region nucleic acid binding; GO:0003676 nucleic acid binding; GO:0003677 DNA binding; GO:0003690 double-stranded DNA binding; GO:0003700 DNA-binding transcription factor activity; GO:0005488 binding; GO:0043565 sequence-specific DNA binding; GO:0097159 organic cyclic compound binding; GO:0140110 transcript…	PF00440; PF08359	PF00440 Bacterial regulatory proteins, tetR family; PF08359 YsiA-like protein, C-terminal region	K	COG1309	DNA-binding protein, AcrR family, includes nucleoid occlusion protein SlmA
O34835	Transcription factor FapR OS=Bacillus subtilis (strain 168) OX=224308 GN=fapR PE=1 SV=1	fapR	21.4	9.6	8	2	2	2	2	2	2	2	2	2	2	2	2	2	2	2	2	2	2	2	395650	333210	263650	272290	1.25127	1.0538	0.833808	0.861132	0.842184	0.666372	0.688209	Cytoplasmic									Q	COG2050	Acyl-CoA thioesterase PaaI, contains HGG motif
P13243	Probable fructose-bisphosphate aldolase OS=Bacillus subtilis (strain 168) OX=224308 GN=fbaA PE=1 SV=2	fbaA	30.4	83.2	272	17	16	17	73	74	61	64	16	16	16	16	16	16	16	16	16	16	16	16	35192000	35494000	31194000	31741000	1.05349	1.06253	0.933805	0.95018	1.00858	0.886395	0.901938	Unknown	K01624	FBA, fbaA; fructose-bisphosphate aldolase, class II [EC:4.1.2.13]	map00010 Glycolysis / Gluconeogenesis; map00030 Pentose phosphate pathway; map00051 Fructose and mannose metabolism; map00680 Methane metabolism; map00710 Carbon fixation in photosynthetic organisms; map01100 Metabolic pathways; map01110 Biosynthesis of secondary metabolites; map01120 Microbial metabolism in diverse environments; map01200 Carbon metabolism; map01230 Biosynthesis of amino acids				PF01116	PF01116 Fructose-bisphosphate aldolase class-II	G	COG0191	Fructose/tagatose bisphosphate aldolase
Q45597	Fructose-1,6-bisphosphatase class 3 OS=Bacillus subtilis (strain 168) OX=224308 GN=fbp PE=1 SV=2	fbp	74.492	34.3	67	18	18	18	16	18	19	14	18	18	17	15	18	18	17	15	18	18	17	15	577470	571840	438620	395600	1.16453	1.15318	0.884524	0.79777	0.990251	0.759555	0.685057	Cytoplasmic	K04041	fbp3; fructose-1,6-bisphosphatase III [EC:3.1.3.11]	map00010 Glycolysis / Gluconeogenesis; map00030 Pentose phosphate pathway; map00051 Fructose and mannose metabolism; map00680 Methane metabolism; map00710 Carbon fixation in photosynthetic organisms; map01100 Metabolic pathways; map01110 Biosynthesis of secondary metabolites; map01120 Microbial metabolism in diverse environments						G	COG3855	Fructose-1,6-bisphosphatase
P39756	Sulfur carrier protein FdhD OS=Bacillus subtilis (strain 168) OX=224308 GN=fdhD PE=3 SV=1	fdhD	29.289	19.1	11	4	4	4	3	4	2	2	4	4	4	3	4	4	4	3	4	4	4	3	139770	144310	83299	80206	1.2491	1.28968	0.744431	0.716789	1.03248	0.595972	0.573843	Cytoplasmic	K02379	fdhD; FdhD protein							C	COG1526	Formate dehydrogenase assembly factor FdhD, a sulfurtransferase
P50727	Ferredoxin OS=Bacillus subtilis (strain 168) OX=224308 GN=fer PE=1 SV=2	fer	8.8698	89	17	4	4	4	4	5	4	4	4	4	3	3	4	4	3	3	4	4	3	3	3816100	4594800	2855900	2743000	1.08955	1.31188	0.815401	0.783166	1.20406	0.748382	0.718797	Cytoplasmic	K05337	fer; ferredoxin		GO:0006091 generation of precursor metabolites and energy; GO:0008152 metabolic process; GO:0009987 cellular process; GO:0022900 electron transport chain; GO:0044237 cellular metabolic process;		GO:0003824 catalytic activity; GO:0005488 binding; GO:0009055 electron transfer activity; GO:0016491 oxidoreductase activity; GO:0051536 iron-sulfur cluster binding; GO:0051539 4 iron, 4 sulfur cluster binding; GO:0051540 metal cluster binding;	PF13370	PF13370 4Fe-4S single cluster domain of Ferredoxin I	C	COG1141	Ferredoxin
P40409	Iron-uptake system-binding protein OS=Bacillus subtilis (strain 168) OX=224308 GN=feuA PE=1 SV=1	feuA	35.108	49.2	63	11	11	11	14	13	18	18	9	10	11	11	9	10	11	11	9	10	11	11	491470	569830	1843700	1643600	0.432195	0.501104	1.62133	1.44537	1.15944	3.7514	3.34425	CytoplasmicMembrane	K02016	ABC.FEV.S; iron complex transport system substrate-binding protein			GO:0030288 outer membrane-bounded periplasmic space; GO:0030313 cell envelope; GO:0031975 envelope; GO:0042597 periplasmic space;		PF01497	PF01497 Periplasmic binding protein	P	COG0614	ABC-type Fe3+-hydroxamate transport system, periplasmic component
P37105	Signal recognition particle protein OS=Bacillus subtilis (strain 168) OX=224308 GN=ffh PE=1 SV=1	ffh	49.54	58.7	91	21	21	21	27	22	21	21	19	18	19	19	19	18	19	19	19	18	19	19	1564400	1630500	1368500	1355400	1.05724	1.10191	0.92485	0.915996	1.04225	0.874776	0.866402	Unknown	K03106	SRP54, ffh; signal recognition particle subunit SRP54 [EC:3.6.5.4]	map02024 Quorum sensing; map03060 Protein export; map03070 Bacterial secretion system				PF02881; PF00448; PF02978	PF02881 SRP54-type protein, helical bundle domain; PF00448 SRP54-type protein, GTPase domain; PF02978 Signal peptide binding domain	U	COG0541	Signal recognition particle GTPase
P49936	Iron(3+)-hydroxamate import system permease protein FhuB OS=Bacillus subtilis (strain 168) OX=224308 GN=fhuB PE=3 SV=1	fhuB	40.72	10.9	12	4	4	4	3	3	3	3	4	3	4	2	4	3	4	2	4	3	4	2	158130	151660	131810	147300	1.07407	1.03012	0.895296	1.00051	0.959084	0.833555	0.931512	CytoplasmicMembrane	K25288	fhuB, ftsC, siuB; ferric hydroxamate/heme transport system permease protein		GO:0006810 transport; GO:0006811 monoatomic ion transport; GO:0051179 localization; GO:0051234 establishment of localization;	GO:0005886 plasma membrane; GO:0016020 membrane; GO:0071944 cell periphery;				P	COG0609	ABC-type Fe3+-siderophore transport system, permease component
P49938	Iron(3+)-hydroxamate import ATP-binding protein FhuC OS=Bacillus subtilis (strain 168) OX=224308 GN=fhuC PE=3 SV=1	fhuC	29.954	55.8	46	10	10	10	12	11	12	11	10	9	9	9	10	9	9	9	10	9	9	9	399950	453470	407110	395340	0.966139	1.09542	0.983435	0.955003	1.13382	1.0179	0.988474	CytoplasmicMembrane	K25290	fhuA, ftsA, siuA; ferric hydroxamate/heme transport system ATP-binding protein [EC:7.2.2.16]					PF00005	PF00005 ABC transporter	PH	COG1120	ABC-type cobalamin/Fe3+-siderophores transport system, ATPase component
P37580	Iron(3+)-hydroxamate-binding protein FhuD OS=Bacillus subtilis (strain 168) OX=224308 GN=fhuD PE=1 SV=1	fhuD	34.426	39.7	41	11	11	11	10	9	11	11	11	10	11	10	11	10	11	10	11	10	11	10	10277000	10816000	12345000	12430000	0.896224	0.943228	1.07657	1.08398	1.05245	1.20123	1.2095	CytoplasmicMembrane	K25308	fhuD, ftsB, siuD; ferric hydroxamate/heme transport system substrate-binding protein			GO:0030288 outer membrane-bounded periplasmic space; GO:0030313 cell envelope; GO:0031975 envelope; GO:0042597 periplasmic space;		PF01497	PF01497 Periplasmic binding protein	P	COG0614	ABC-type Fe3+-hydroxamate transport system, periplasmic component
P49937	Iron(3+)-hydroxamate import system permease protein FhuG OS=Bacillus subtilis (strain 168) OX=224308 GN=fhuG PE=3 SV=1	fhuG	36.154	2.7	2	1	1	1	0	0	1	1	1	0	1	1	1	0	1	1	1	0	1	1	0	0	0	0								CytoplasmicMembrane	K25289	fhuG, ftsD, siuG; ferric hydroxamate/heme transport system permease protein							P	COG0609	ABC-type Fe3+-siderophore transport system, permease component
P24500	Flagellar basal body rod protein FlgB OS=Bacillus subtilis (strain 168) OX=224308 GN=flgB PE=1 SV=1	flgB	14.443	38	5	3	3	3	0	0	3	2	1	1	3	3	1	1	3	3	1	1	3	3	0	0	95360	93062			1.0122	0.987804				Unknown	K02387	flgB; flagellar basal-body rod protein FlgB	map02040 Flagellar assembly	GO:0001539 cilium or flagellum-dependent cell motility; GO:0009987 cellular process; GO:0040011 locomotion; GO:0048870 cell motility; GO:0051179 localization; GO:0051674 localization of cell; GO:0071973 bacterial-type flagellum-dependent cell motility; GO:0071978 bacterial-type flagellum-dependent swarming motility; GO:0097588 archaeal or bacterial-type flagellum-dependent cell motility;	GO:0009288 bacterial-type flagellum; GO:0009424 bacterial-type flagellum hook; GO:0042995 cell projection; GO:0043226 organelle; GO:0043228 non-membrane-bounded organelle;				N	COG1815	Flagellar basal body rod protein FlgB
P24501	Flagellar basal-body rod protein FlgC OS=Bacillus subtilis (strain 168) OX=224308 GN=flgC PE=3 SV=1	flgC	16.258	21.3	3	2	2	2	0	0	2	1	1	1	2	2	1	1	2	2	1	1	2	2	0	0	61766	34319			1.28565	0.714347				Unknown	K02388	flgC; flagellar basal-body rod protein FlgC	map02040 Flagellar assembly	GO:0001539 cilium or flagellum-dependent cell motility; GO:0009987 cellular process; GO:0040011 locomotion; GO:0048870 cell motility; GO:0051179 localization; GO:0051674 localization of cell; GO:0071973 bacterial-type flagellum-dependent cell motility; GO:0071978 bacterial-type flagellum-dependent swarming motility; GO:0097588 archaeal or bacterial-type flagellum-dependent cell motility;	GO:0009288 bacterial-type flagellum; GO:0009424 bacterial-type flagellum hook; GO:0042995 cell projection; GO:0043226 organelle; GO:0043228 non-membrane-bounded organelle;		PF06429	PF06429 Flagellar basal body rod FlgEFG protein C-terminal	N	COG1558	Flagellar basal body rod protein FlgC
P23446	Flagellar basal-body rod protein FlgG OS=Bacillus subtilis (strain 168) OX=224308 GN=flgG PE=3 SV=2	flgG	27.455	91.3	70	14	14	14	13	14	19	24	13	12	14	14	13	12	14	14	13	12	14	14	1920700	1832000	6622200	6328300	0.45996	0.438718	1.58585	1.51547	0.953819	3.44781	3.29479	Extracellular	K02390	flgE; flagellar hook protein FlgE	map02040 Flagellar assembly	GO:0001539 cilium or flagellum-dependent cell motility; GO:0009987 cellular process; GO:0040011 locomotion; GO:0048870 cell motility; GO:0051179 localization; GO:0051674 localization of cell; GO:0071973 bacterial-type flagellum-dependent cell motility; GO:0071978 bacterial-type flagellum-dependent swarming motility; GO:0097588 archaeal or bacterial-type flagellum-dependent cell motility;	GO:0009288 bacterial-type flagellum; GO:0009424 bacterial-type flagellum hook; GO:0042995 cell projection; GO:0043226 organelle; GO:0043228 non-membrane-bounded organelle;		PF06429	PF06429 Flagellar basal body rod FlgEFG protein C-terminal	N	COG4786	Flagellar basal body rod protein FlgG
P39810	Flagellar hook-associated protein 1 OS=Bacillus subtilis (strain 168) OX=224308 GN=flgK PE=3 SV=2	flgK	54.355	48.1	35	16	16	16	6	7	12	10	8	12	15	15	8	12	15	15	8	12	15	15	282820	309740	676360	696220	0.575674	0.630469	1.37672	1.41714	1.09518	2.39149	2.46171	Unknown	K02396	flgK; flagellar hook-associated protein 1	map02040 Flagellar assembly				PF06429	PF06429 Flagellar basal body rod FlgEFG protein C-terminal	N	COG4786	Flagellar basal body rod protein FlgG
P96501	Flagellar hook-associated protein 3 OS=Bacillus subtilis (strain 168) OX=224308 GN=flgL PE=3 SV=1	flgL	32.759	42.3	19	8	8	8	3	4	5	7	4	5	6	7	4	5	6	7	4	5	6	7	205860	178200	574530	535950	0.550966	0.476936	1.53768	1.43442	0.865637	2.79088	2.60347	Cytoplasmic	K02397	flgL; flagellar hook-associated protein 3 FlgL	map02040 Flagellar assembly		GO:0005576 extracellular region; GO:0009288 bacterial-type flagellum; GO:0042995 cell projection; GO:0043226 organelle; GO:0043228 non-membrane-bounded organelle;				N	COG1344	Flagellin and related hook-associated protein FlgL
P39809	Negative regulator of flagellin synthesis OS=Bacillus subtilis (strain 168) OX=224308 GN=flgM PE=3 SV=1	flgM	10	30.7	8	2	2	2	2	1	2	3	2	1	2	2	2	1	2	2	2	1	2	2	89027	0	134020	171520	0.676896		1.01899	1.30411		1.50539	1.92661	Unknown	K02398	flgM; negative regulator of flagellin synthesis FlgM	map02020 Two-component system; map02025 Biofilm formation - Pseudomonas aeruginosa; map02026 Biofilm formation - Escherichia coli; map02040 Flagellar assembly						KN	COG2747	Negative regulator of flagellin synthesis (anti-sigma28 factor)
P35620	Flagellar biosynthesis protein FlhA OS=Bacillus subtilis (strain 168) OX=224308 GN=flhA PE=1 SV=2	flhA	73.976	28.5	28	11	11	11	4	3	9	12	7	7	10	10	7	7	10	10	7	7	10	10	99670	101130	471940	570200	0.320756	0.325454	1.51879	1.835	1.01465	4.73503	5.72088	CytoplasmicMembrane	K02400	flhA; flagellar biosynthesis protein FlhA	map02040 Flagellar assembly						N	COG1298	Flagellar biosynthesis protein FlhA
P35538	Flagellar biosynthetic protein FlhB OS=Bacillus subtilis (strain 168) OX=224308 GN=flhB PE=3 SV=2	flhB	41.096	4.2	2	1	1	1	0	0	1	1	0	0	1	1	0	0	1	1	0	0	1	1	0	0	0	0								CytoplasmicMembrane	K02401	flhB; flagellar biosynthesis protein FlhB	map02040 Flagellar assembly						N	COG1377	Flagellar biosynthesis protein FlhB
Q01960	Flagellar biosynthesis protein FlhF OS=Bacillus subtilis (strain 168) OX=224308 GN=flhF PE=1 SV=1	flhF	41.149	44.5	30	13	13	13	5	5	10	10	8	7	12	11	8	7	12	11	8	7	12	11	891310	861020	3111100	2978400	0.454644	0.439193	1.58693	1.51924	0.966016	3.49048	3.3416	CytoplasmicMembrane	K02404	flhF; flagellar biosynthesis protein FlhF				GO:0005488 binding; GO:0005515 protein binding; GO:0042802 identical protein binding;	PF00448	PF00448 SRP54-type protein, GTPase domain	N	COG1419	Flagellar biosynthesis GTPase FlhF
P39752	Flagellar hook-basal body complex protein FlhO OS=Bacillus subtilis (strain 168) OX=224308 GN=flhO PE=3 SV=2	flhO	29.43	11.5	5	2	2	2	1	2	1	1	2	2	2	2	2	2	2	2	2	2	2	2	68122	36690	84189	85312	0.993347	0.535009	1.22763	1.24401	0.538593	1.23586	1.25234	Extracellular	K02391	flgF; flagellar basal-body rod protein FlgF	map02040 Flagellar assembly	GO:0001539 cilium or flagellum-dependent cell motility; GO:0009987 cellular process; GO:0040011 locomotion; GO:0048870 cell motility; GO:0051179 localization; GO:0051674 localization of cell; GO:0071973 bacterial-type flagellum-dependent cell motility; GO:0071978 bacterial-type flagellum-dependent swarming motility; GO:0097588 archaeal or bacterial-type flagellum-dependent cell motility;	GO:0009288 bacterial-type flagellum; GO:0009424 bacterial-type flagellum hook; GO:0042995 cell projection; GO:0043226 organelle; GO:0043228 non-membrane-bounded organelle;		PF06429	PF06429 Flagellar basal body rod FlgEFG protein C-terminal	N	COG4786	Flagellar basal body rod protein FlgG
P39753	Flagellar hook-basal body complex protein FlhP OS=Bacillus subtilis (strain 168) OX=224308 GN=flhP PE=3 SV=3	flhP	29.502	21.2	15	5	5	5	3	3	4	5	4	4	4	5	4	4	4	5	4	4	4	5	143980	141670	278380	288510	0.675534	0.664696	1.30612	1.35365	0.983956	1.93346	2.00382	Extracellular	K02392	flgG; flagellar basal-body rod protein FlgG	map02040 Flagellar assembly	GO:0001539 cilium or flagellum-dependent cell motility; GO:0009987 cellular process; GO:0040011 locomotion; GO:0048870 cell motility; GO:0051179 localization; GO:0051674 localization of cell; GO:0071973 bacterial-type flagellum-dependent cell motility; GO:0071978 bacterial-type flagellum-dependent swarming motility; GO:0097588 archaeal or bacterial-type flagellum-dependent cell motility;	GO:0009288 bacterial-type flagellum; GO:0009424 bacterial-type flagellum hook; GO:0042995 cell projection; GO:0043226 organelle; GO:0043228 non-membrane-bounded organelle;		PF06429	PF06429 Flagellar basal body rod FlgEFG protein C-terminal	N	COG4786	Flagellar basal body rod protein FlgG
P39738	Flagellar hook-associated protein 2 OS=Bacillus subtilis (strain 168) OX=224308 GN=fliD PE=1 SV=2	fliD	54.505	42	47	15	15	15	12	9	12	14	13	13	15	14	13	13	15	14	13	13	15	14	312090	282180	669270	653340	0.651246	0.588832	1.39658	1.36334	0.904162	2.14448	2.09343	Extracellular	K02407	fliD; flagellar hook-associated protein 2	map02040 Flagellar assembly	GO:0001539 cilium or flagellum-dependent cell motility; GO:0009987 cellular process; GO:0040011 locomotion; GO:0048870 cell motility; GO:0051179 localization; GO:0051674 localization of cell; GO:0071973 bacterial-type flagellum-dependent cell motility; GO:0097588 archaeal or bacterial-type flagellum-dependent cell motility;	GO:0005576 extracellular region; GO:0009288 bacterial-type flagellum; GO:0009420 bacterial-type flagellum filament; GO:0009421 bacterial-type flagellum filament cap; GO:0042995 cell projection; GO:0043226 organelle; GO:0043228 non-membrane-bounded organelle;				N	COG1345	Flagellar capping protein FliD
P24502	Flagellar hook-basal body complex protein FliE OS=Bacillus subtilis (strain 168) OX=224308 GN=fliE PE=3 SV=1	fliE	11.577	47.2	7	3	3	3	1	1	2	3	2	2	2	3	2	2	2	3	2	2	2	3	40330	31040	226010	257870	0.290536	0.223611	1.62817	1.85769	0.76965	5.60402	6.394	Unknown	K02408	fliE; flagellar hook-basal body complex protein FliE	map02040 Flagellar assembly						N	COG1677	Flagellar hook-basal body complex protein FliE
P23447	Flagellar M-ring protein OS=Bacillus subtilis (strain 168) OX=224308 GN=fliF PE=3 SV=2	fliF	59.3	43.7	78	20	20	20	13	14	25	26	15	16	20	20	15	16	20	20	15	16	20	20	437070	415240	1683500	1747900	0.408123	0.387739	1.572	1.63214	0.950054	3.85179	3.99913	CytoplasmicMembrane	K02409	fliF; flagellar M-ring protein FliF	map02040 Flagellar assembly						NU	COG1766	Flagellar biosynthesis/type III secretory pathway M-ring protein FliF/YscJ
P23448	Flagellar motor switch protein FliG OS=Bacillus subtilis (strain 168) OX=224308 GN=fliG PE=3 SV=1	fliG	38.191	58	61	16	16	16	13	9	18	21	13	12	15	16	13	12	15	16	13	12	15	16	233490	272980	936600	916370	0.39584	0.462788	1.58783	1.55354	1.16913	4.01131	3.92466	Cytoplasmic	K02410	fliG; flagellar motor switch protein FliG	map02030 Bacterial chemotaxis; map02040 Flagellar assembly				PF01706	PF01706 FliG C-terminal domain	N	COG1536	Flagellar motor switch protein FliG
P23449	Probable flagellar assembly protein FliH OS=Bacillus subtilis (strain 168) OX=224308 GN=fliH PE=3 SV=2	fliH	23.773	32.2	27	6	6	6	5	5	9	8	3	5	6	6	3	5	6	6	3	5	6	6	154480	142020	497290	451730	0.496114	0.456099	1.59705	1.45074	0.919342	3.21912	2.9242	Cytoplasmic	K02411	fliH; flagellar assembly protein FliH	map02040 Flagellar assembly						NU	COG1317	Flagellar biosynthesis/type III secretory pathway protein FliH
P23445	Flagellum-specific ATP synthase OS=Bacillus subtilis (strain 168) OX=224308 GN=fliI PE=3 SV=2	fliI	47.337	32	26	10	10	10	3	4	9	10	8	8	9	8	8	8	9	8	8	8	9	8	156040	148040	444660	467070	0.51337	0.48705	1.46293	1.53665	0.948731	2.84965	2.99327	Cytoplasmic	K02412	fliI; flagellum-specific ATP synthase [EC:7.4.2.8]	map02040 Flagellar assembly				PF02874; PF00006; PF18269	PF02874 ATP synthase alpha/beta family, beta-barrel domain; PF00006 ATP synthase alpha/beta family, nucleotide-binding domain; PF18269 T3SS EscN ATPase C-terminal domain	NU	COG1157	Flagellar biosynthesis/type III secretory pathway ATPase FliI
P23451	Probable flagellar hook-length control protein OS=Bacillus subtilis (strain 168) OX=224308 GN=fliK PE=3 SV=2	fliK	53.532	29	31	11	11	11	5	5	9	12	7	7	9	11	7	7	9	11	7	7	9	11	87441	94442	146290	138800	0.749003	0.808972	1.25309	1.18893	1.08007	1.67301	1.58736	Unknown	K02414	fliK; flagellar hook-length control protein FliK	map02040 Flagellar assembly	GO:0001539 cilium or flagellum-dependent cell motility; GO:0009987 cellular process; GO:0040011 locomotion; GO:0048870 cell motility; GO:0051179 localization; GO:0051674 localization of cell; GO:0071973 bacterial-type flagellum-dependent cell motility; GO:0071978 bacterial-type flagellum-dependent swarming motility; GO:0097588 archaeal or bacterial-type flagellum-dependent cell motility;			PF02120	PF02120 Flagellar hook-length control protein FliK	N	COG3144	Flagellar hook-length control protein FliK
P23452	Flagellar protein FliL OS=Bacillus subtilis (strain 168) OX=224308 GN=fliL PE=3 SV=1	fliL	15.594	34.3	10	3	3	3	2	2	2	4	2	2	2	3	2	2	2	3	2	2	2	3	541840	522840	2911000	2533100	0.33299	0.321314	1.78897	1.55673	0.964934	5.37243	4.675	Unknown	K02415	fliL; flagellar protein FliL	map02040 Flagellar assembly						N	COG1580	Flagellar basal body-associated protein FliL
P23453	Flagellar motor switch protein FliM OS=Bacillus subtilis (strain 168) OX=224308 GN=fliM PE=1 SV=1	fliM	37.529	44.6	46	11	11	11	8	10	14	14	10	9	11	11	10	9	11	11	10	9	11	11	707150	798110	2811000	2686800	0.403909	0.455864	1.60558	1.53464	1.12863	3.97511	3.79948	CytoplasmicMembrane	K02416	fliM; flagellar motor switch protein FliM	map02030 Bacterial chemotaxis; map02040 Flagellar assembly	GO:0006935 chemotaxis; GO:0009605 response to external stimulus; GO:0040011 locomotion; GO:0042221 response to chemical; GO:0042330 taxis; GO:0050896 response to stimulus; GO:0050918 positive chemotaxis;	GO:0005886 plasma membrane; GO:0009288 bacterial-type flagellum; GO:0009425 bacterial-type flagellum basal body; GO:0016020 membrane; GO:0042995 cell projection; GO:0043226 organelle; GO:0043228 non-membrane-bounded organelle; GO:0071944 cell periphery;				N	COG1868	Flagellar motor switch protein FliM
P35528	Flagellar biosynthetic protein FliP OS=Bacillus subtilis (strain 168) OX=224308 GN=fliP PE=3 SV=1	fliP	24.856	19.9	12	4	4	4	0	4	4	4	3	4	4	4	3	4	4	4	3	4	4	4	29194	20992	139060	151920	0.342285	0.246121	1.63041	1.78119	0.719052	4.76331	5.20381	CytoplasmicMembrane	K02419	fliP; flagellar biosynthesis protein FliP	map02040 Flagellar assembly						N	COG1338	Flagellar biosynthesis protein FliP
P39739	Flagellar secretion chaperone FliS OS=Bacillus subtilis (strain 168) OX=224308 GN=fliS PE=1 SV=1	fliS	15.131	33.1	17	3	3	3	3	3	5	6	3	3	3	3	3	3	3	3	3	3	3	3	506650	544710	1314600	1404100	0.537551	0.577932	1.39478	1.48974	1.07512	2.59469	2.77134	Cytoplasmic	K02422	fliS; flagellar secretion chaperone FliS	map02040 Flagellar assembly						NU	COG1516	Flagellin-specific chaperone FliS
P39740	Flagellar protein FliT OS=Bacillus subtilis (strain 168) OX=224308 GN=fliT PE=1 SV=1	fliT	13.536	76.1	22	6	6	6	4	4	7	7	6	5	6	6	6	5	6	6	6	5	6	6	176810	170590	397400	441120	0.596364	0.575385	1.34039	1.48786	0.964821	2.24761	2.49488	Unknown	K02423	fliT; flagellar protein FliT	map02040 Flagellar assembly
P96503	Flagellar assembly factor FliW OS=Bacillus subtilis (strain 168) OX=224308 GN=fliW PE=1 SV=1	fliW	16.169	21	13	2	2	2	3	3	4	3	2	2	2	2	2	2	2	2	2	2	2	2	619560	534980	606350	597820	1.05068	0.907242	1.02827	1.01381	0.863484	0.978678	0.964911	Cytoplasmic	K13626	fliW; flagellar assembly factor FliW							N	COG1699	Flagellar assembly factor FliW
P24073	Flagellar motor switch phosphatase FliY OS=Bacillus subtilis (strain 168) OX=224308 GN=fliY PE=3 SV=2	fliY	41.052	45.2	44	13	13	13	9	8	12	15	11	11	13	13	11	11	13	13	11	11	13	13	676650	670440	1932200	1971500	0.515465	0.510735	1.47193	1.50187	0.990822	2.85554	2.91362	CytoplasmicMembrane	K02417	fliN; flagellar motor switch protein FliN	map02030 Bacterial chemotaxis; map02040 Flagellar assembly	GO:0006470 protein dephosphorylation; GO:0006793 phosphorus metabolic process; GO:0006796 phosphate-containing compound metabolic process; GO:0006807 nitrogen compound metabolic process; GO:0006935 chemotaxis; GO:0008152 metabolic process; GO:0009605 response to external stimulus; GO:0009987 cellular process; GO:0016311 dephosphorylation; GO:0019538 protein metabolic process; GO:0032879 regulatio…		GO:0003824 catalytic activity; GO:0004721 phosphoprotein phosphatase activity; GO:0016787 hydrolase activity; GO:0016788 hydrolase activity, acting on ester bonds; GO:0016791 phosphatase activity; GO:0042578 phosphoric ester hydrolase activity; GO:0140096 catalytic activity, acting on a protein;	PF04509	PF04509 CheC-like family	NU	COG1886	Flagellar motor switch/type III secretory pathway protein FliN
P35536	Flagellar biosynthetic protein FliZ OS=Bacillus subtilis (strain 168) OX=224308 GN=fliZ PE=3 SV=1	fliZ	24.87	10	2	1	1	1	0	0	1	1	1	1	1	1	1	1	1	1	1	1	1	1	0	0	0	0								CytoplasmicMembrane	K02418	fliO, fliZ; flagellar protein FliO/FliZ	map02040 Flagellar assembly						N	COG3190	Flagellar biogenesis protein FliO
P94463	Methionyl-tRNA formyltransferase OS=Bacillus subtilis (strain 168) OX=224308 GN=fmt PE=3 SV=2	fmt	34.634	59.3	76	15	15	15	20	21	16	19	15	15	14	15	15	15	14	15	15	15	14	15	2002000	1869100	1428100	1359500	1.20264	1.1228	0.857885	0.816676	0.933616	0.713337	0.679071	Cytoplasmic	K00604	MTFMT, fmt; methionyl-tRNA formyltransferase [EC:2.1.2.9]	map00670 One carbon pool by folate; map00970 Aminoacyl-tRNA biosynthesis; map01100 Metabolic pathways	GO:0006139 nucleobase-containing compound metabolic process; GO:0006396 RNA processing; GO:0006399 tRNA metabolic process; GO:0006400 tRNA modification; GO:0006412 translation; GO:0006413 translational initiation; GO:0006518 peptide metabolic process; GO:0006725 cellular aromatic compound metabolic process; GO:0006807 nitrogen compound metabolic process; GO:0008033 tRNA processing; GO:0008152 met…		GO:0003824 catalytic activity; GO:0004479 methionyl-tRNA formyltransferase activity; GO:0016740 transferase activity; GO:0016741 transferase activity, transferring one-carbon groups; GO:0016742 hydroxymethyl-, formyl- and related transferase activity; GO:0140098 catalytic activity, acting on RNA; GO:0140101 catalytic activity, acting on a tRNA;	PF00551; PF02911	PF00551 Formyl transferase; PF02911 Formyl transferase, C-terminal domain	J	COG0223	Methionyl-tRNA formyltransferase
P50740	Isopentenyl-diphosphate delta-isomerase OS=Bacillus subtilis (strain 168) OX=224308 GN=fni PE=1 SV=2	fni	37.22	22.3	18	6	6	6	3	4	6	5	5	5	6	6	5	5	6	6	5	5	6	6	89184	91385	100470	95702	0.9469	0.970269	1.06673	1.0161	1.02468	1.12655	1.07308	Cytoplasmic	K01823	idi, IDI; isopentenyl-diphosphate Delta-isomerase [EC:5.3.3.2]	map00900 Terpenoid backbone biosynthesis; map01100 Metabolic pathways; map01110 Biosynthesis of secondary metabolites	GO:0006629 lipid metabolic process; GO:0006720 isoprenoid metabolic process; GO:0008152 metabolic process; GO:0008299 isoprenoid biosynthetic process; GO:0008610 lipid biosynthetic process; GO:0009058 biosynthetic process; GO:0009987 cellular process; GO:0044237 cellular metabolic process; GO:0044238 primary metabolic process; GO:0044249 cellular biosynthetic process; GO:0044255 cellular lipid me…		GO:0003824 catalytic activity; GO:0004452 isopentenyl-diphosphate delta-isomerase activity; GO:0016853 isomerase activity; GO:0016860 intramolecular oxidoreductase activity; GO:0016863 intramolecular oxidoreductase activity, transposing C=C bonds;	PF01070	PF01070 FMN-dependent dehydrogenase	CIR	COG1304	FMN-dependent dehydrogenase, includes L-lactate dehydrogenase and type II isopentenyl diphosphate isomerase
P28823	Dihydroneopterin aldolase OS=Bacillus subtilis (strain 168) OX=224308 GN=folB PE=3 SV=1	folB	13.516	69.2	32	6	6	6	10	7	7	8	6	6	6	5	6	6	6	5	6	6	6	5	742150	732700	624500	574480	1.11024	1.09611	0.93424	0.859411	0.987267	0.841474	0.774075	Cytoplasmic	K01633	folB; 7,8-dihydroneopterin aldolase/epimerase/oxygenase [EC:4.1.2.25 5.1.99.8 1.13.11.81]	map00790 Folate biosynthesis; map01100 Metabolic pathways; map01240 Biosynthesis of cofactors				PF02152	PF02152 Dihydroneopterin aldolase	H	COG1539	Dihydroneopterin aldolase
Q05865	Dihydrofolate synthase/folylpolyglutamate synthase OS=Bacillus subtilis (strain 168) OX=224308 GN=folC PE=3 SV=2	folC	48.164	26	25	9	9	9	7	8	6	4	9	8	8	8	9	8	8	8	9	8	8	8	725360	768690	383370	409270	1.26884	1.34463	0.670611	0.715917	1.05974	0.528524	0.56423	Cytoplasmic	K11754	folC; dihydrofolate synthase / folylpolyglutamate synthase [EC:6.3.2.12 6.3.2.17]	map00790 Folate biosynthesis; map01100 Metabolic pathways; map01240 Biosynthesis of cofactors	GO:0006082 organic acid metabolic process; GO:0006575 cellular modified amino acid metabolic process; GO:0006725 cellular aromatic compound metabolic process; GO:0006760 folic acid-containing compound metabolic process; GO:0006761 dihydrofolate biosynthetic process; GO:0006807 nitrogen compound metabolic process; GO:0008152 metabolic process; GO:0009058 biosynthetic process; GO:0009396 folic acid…	GO:0005622 intracellular anatomical structure; GO:0005737 cytoplasm;	GO:0003824 catalytic activity; GO:0004326 tetrahydrofolylpolyglutamate synthase activity; GO:0008841 dihydrofolate synthase activity; GO:0016874 ligase activity; GO:0016879 ligase activity, forming carbon-nitrogen bonds; GO:0016881 acid-amino acid ligase activity;	PF08245; PF02875	PF08245 Mur ligase middle domain; PF02875 Mur ligase family, glutamate ligase domain	H	COG0285	Folylpolyglutamate synthase/Dihydropteroate synthase
P54382	Bifunctional protein FolD OS=Bacillus subtilis (strain 168) OX=224308 GN=folD PE=3 SV=1	folD	30.685	50.2	63	12	12	12	16	19	14	14	12	12	11	12	12	12	11	12	12	12	11	12	1575400	1725400	1736500	1669700	0.939556	1.02901	1.03563	0.995795	1.09521	1.10226	1.05986	Cytoplasmic	K01491	folD; methylenetetrahydrofolate dehydrogenase (NADP+) / methenyltetrahydrofolate cyclohydrolase [EC:1.5.1.5 3.5.4.9]	map00670 One carbon pool by folate; map00720 Carbon fixation pathways in prokaryotes; map01100 Metabolic pathways; map01120 Microbial metabolism in diverse environments; map01200 Carbon metabolism; map01240 Biosynthesis of cofactors	GO:0006730 one-carbon metabolic process; GO:0008152 metabolic process; GO:0009987 cellular process; GO:0044237 cellular metabolic process; GO:0044281 small molecule metabolic process;	GO:0005622 intracellular anatomical structure; GO:0005737 cytoplasm; GO:0005829 cytosol;	GO:0003824 catalytic activity; GO:0004477 methenyltetrahydrofolate cyclohydrolase activity; GO:0004488 methylenetetrahydrofolate dehydrogenase (NADP+) activity; GO:0016491 oxidoreductase activity; GO:0016645 oxidoreductase activity, acting on the CH-NH group of donors; GO:0016646 oxidoreductase activity, acting on the CH-NH group of donors, NAD or NADP as acceptor; GO:0016787 hydrolase activity; …	PF00763; PF02882	PF00763 Tetrahydrofolate dehydrogenase/cyclohydrolase, catalytic domain; PF02882 Tetrahydrofolate dehydrogenase/cyclohydrolase, NAD(P)-binding domain	H	COG0190	5,10-methylene-tetrahydrofolate dehydrogenase/Methenyl tetrahydrofolate cyclohydrolase
P19465	GTP cyclohydrolase 1 OS=Bacillus subtilis (strain 168) OX=224308 GN=folE PE=1 SV=1	folE	21.219	45.3	36	7	7	7	9	8	10	9	7	7	7	7	7	7	7	7	7	7	7	7	2568900	2496500	2333000	2212900	1.06912	1.03899	0.97094	0.920958	0.971817	0.908171	0.861419	Cytoplasmic	K01495	GCH1, folE; GTP cyclohydrolase IA [EC:3.5.4.16]	map00790 Folate biosynthesis; map01100 Metabolic pathways; map01240 Biosynthesis of cofactors	GO:0006066 alcohol metabolic process; GO:0006725 cellular aromatic compound metabolic process; GO:0006729 tetrahydrobiopterin biosynthetic process; GO:0006807 nitrogen compound metabolic process; GO:0008152 metabolic process; GO:0009058 biosynthetic process; GO:0009987 cellular process; GO:0018130 heterocycle biosynthetic process; GO:0019438 aromatic compound biosynthetic process; GO:0019751 poly…	GO:0005622 intracellular anatomical structure; GO:0005737 cytoplasm;	GO:0000166 nucleotide binding; GO:0001882 nucleoside binding; GO:0001883 purine nucleoside binding; GO:0003824 catalytic activity; GO:0003933 GTP cyclohydrolase activity; GO:0003934 GTP cyclohydrolase I activity; GO:0005488 binding; GO:0005525 GTP binding; GO:0008270 zinc ion binding; GO:0016787 hydrolase activity; GO:0016810 hydrolase activity, acting on carbon-nitrogen (but not peptide) bonds; …	PF01227	PF01227 GTP cyclohydrolase I	H	COG0302	GTP cyclohydrolase I
P29252	2-amino-4-hydroxy-6-hydroxymethyldihydropteridine pyrophosphokinase OS=Bacillus subtilis (strain 168) OX=224308 GN=folK PE=3 SV=2	folK	19.058	48.5	26	6	6	6	7	6	6	7	6	5	6	6	6	5	6	6	6	5	6	6	798700	754140	606360	568250	1.17135	1.106	0.88927	0.833379	0.944209	0.759184	0.711469	Cytoplasmic	K00950	folK; 2-amino-4-hydroxy-6-hydroxymethyldihydropteridine diphosphokinase [EC:2.7.6.3]	map00790 Folate biosynthesis; map01100 Metabolic pathways; map01240 Biosynthesis of cofactors				PF01288	PF01288 7,8-dihydro-6-hydroxymethylpterin-pyrophosphokinase (HPPK)	H	COG0801	7,8-dihydro-6-hydroxymethylpterin pyrophosphokinase (folate biosynthesis)
O31817	Metallothiol transferase FosB OS=Bacillus subtilis (strain 168) OX=224308 GN=fosB PE=1 SV=1	fosB	17.172	7.6	3	1	1	1	1	1	1	0	1	1	1	0	1	1	1	0	1	1	1	0	0	0	0	0								Cytoplasmic	K11210	fosB; metallothiol transferase [EC:2.5.1.-]		GO:0042221 response to chemical; GO:0046677 response to antibiotic; GO:0050896 response to stimulus;		GO:0003824 catalytic activity; GO:0004364 glutathione transferase activity; GO:0016740 transferase activity; GO:0016765 transferase activity, transferring alkyl or aryl (other than methyl) groups;	PF00903	PF00903 Glyoxalase/Bleomycin resistance protein/Dioxygenase superfamily	Q	COG0346	Catechol 2,3-dioxygenase or related enzyme, vicinal oxygen chelate (VOC) family
Q797E6	Intracellular iron chaperone frataxin OS=Bacillus subtilis (strain 168) OX=224308 GN=fra PE=1 SV=1	fra	14.418	72.4	30	8	8	8	6	8	8	8	7	8	8	7	7	8	8	7	7	8	8	7	7297900	8200600	8806400	8267800	0.896198	1.00705	1.08145	1.0153	1.12369	1.2067	1.1329	Cytoplasmic	K05937	K05937; uncharacterized protein					PF08818	PF08818 Domain of unknown function (DU1801)	OP	COG5646	Iron-binding protein Fra/YdhG, frataxin family (Fe-S cluster biosynthesis)
O32157	Fructosamine deglycase FrlB OS=Bacillus subtilis (strain 168) OX=224308 GN=frlB PE=1 SV=1	frlB	36.875	42.1	117	11	11	11	0	0	67	50	2	2	11	10	2	2	11	10	2	2	11	10	8710.7	2693.3	26120000	27364000	0.000651323	0.000201386	1.95306	2.04608	0.309194	2998.61	3141.42	Cytoplasmic	K10708	frlB; fructoselysine 6-phosphate deglycase [EC:3.5.-.-]					PF01380	PF01380 SIS domain	M	COG2222	Fructoselysine-6-P-deglycase FrlB or related protein, duplicated sugar isomerase (SIS) domain
O32153	Fructosamine kinase FrlD OS=Bacillus subtilis (strain 168) OX=224308 GN=frlD PE=1 SV=1	frlD	30.985	48.6	26	9	9	9	0	0	14	12	2	1	8	9	2	1	8	9	2	1	8	9	7386.4	0	2509000	2526500	0.00439415		1.4926	1.50301		339.678	342.048	Cytoplasmic	K10710	frlD; fructoselysine 6-kinase [EC:2.7.1.218]					PF00294	PF00294 pfkB family carbohydrate kinase	G	COG0524	Sugar or nucleoside kinase, ribokinase family
P81101	Ribosome-recycling factor OS=Bacillus subtilis (strain 168) OX=224308 GN=frr PE=1 SV=2	frr	20.767	54.1	63	9	9	9	14	20	15	14	8	9	8	9	8	9	8	9	8	9	8	9	9338400	8982000	7100600	7497300	1.13474	1.09143	0.862815	0.911019	0.961835	0.760366	0.802846	Cytoplasmic	K02838	frr, MRRF, RRF; ribosome recycling factor		GO:0002181 cytoplasmic translation; GO:0002184 cytoplasmic translational termination; GO:0006412 translation; GO:0006415 translational termination; GO:0006518 peptide metabolic process; GO:0006807 nitrogen compound metabolic process; GO:0008152 metabolic process; GO:0009058 biosynthetic process; GO:0009059 macromolecule biosynthetic process; GO:0009987 cellular process; GO:0010467 gene expression…	GO:0005622 intracellular anatomical structure; GO:0005737 cytoplasm;	GO:0005488 binding; GO:0043021 ribonucleoprotein complex binding; GO:0043023 ribosomal large subunit binding; GO:0044877 protein-containing complex binding;	PF01765	PF01765 Ribosome recycling factor	J	COG0233	Ribosome recycling factor
P71012	PTS system fructose-specific EIIABC component OS=Bacillus subtilis (strain 168) OX=224308 GN=fruA PE=1 SV=2	fruA	67.183	27.1	46	10	10	10	9	14	12	11	10	10	9	10	10	10	9	10	10	10	9	10	1756200	1777700	1174200	1163900	1.19632	1.21097	0.799864	0.792847	1.01224	0.668603	0.662738	Unknown	K02770	fruA; fructose PTS system EIIBC or EIIC component [EC:2.7.1.202]	map00051 Fructose and mannose metabolism; map01100 Metabolic pathways; map01120 Microbial metabolism in diverse environments; map02060 Phosphotransferase system (PTS)	GO:0006810 transport; GO:0008643 carbohydrate transport; GO:0009401 phosphoenolpyruvate-dependent sugar phosphotransferase system; GO:0034219 carbohydrate transmembrane transport; GO:0051179 localization; GO:0051234 establishment of localization; GO:0055085 transmembrane transport; GO:0071702 organic substance transport;	GO:0005886 plasma membrane; GO:0016020 membrane; GO:0071944 cell periphery;	GO:0003824 catalytic activity; GO:0005215 transporter activity; GO:0015144 carbohydrate transmembrane transporter activity; GO:0016740 transferase activity; GO:0016772 transferase activity, transferring phosphorus-containing groups; GO:0016773 phosphotransferase activity, alcohol group as acceptor; GO:0022804 active transmembrane transporter activity; GO:0022857 transmembrane transporter activity…	PF00359; PF02302	PF00359 Phosphoenolpyruvate-dependent sugar phosphotransferase system, EIIA 2; PF02302 PTS system, Lactose/Cellobiose specific IIB subunit	GT	COG1762	Phosphotransferase system mannitol/fructose-specific IIA domain (Ntr-type)
O31714	1-phosphofructokinase OS=Bacillus subtilis (strain 168) OX=224308 GN=fruK PE=3 SV=1	fruK	32.791	49.2	26	8	8	8	7	8	6	5	8	8	6	7	8	8	6	7	8	8	6	7	720940	639480	403040	426530	1.31679	1.16801	0.736149	0.779054	0.887009	0.559048	0.59163	Unknown	K00882	fruK; 1-phosphofructokinase [EC:2.7.1.56]	map00051 Fructose and mannose metabolism; map01100 Metabolic pathways; map02060 Phosphotransferase system (PTS)	GO:0005975 carbohydrate metabolic process; GO:0006793 phosphorus metabolic process; GO:0006796 phosphate-containing compound metabolic process; GO:0008152 metabolic process; GO:0009987 cellular process; GO:0016310 phosphorylation; GO:0044237 cellular metabolic process; GO:0044238 primary metabolic process; GO:0046835 carbohydrate phosphorylation; GO:0071704 organic substance metabolic process;	GO:0005622 intracellular anatomical structure; GO:0005737 cytoplasm; GO:0005829 cytosol;	GO:0003824 catalytic activity; GO:0016301 kinase activity; GO:0016740 transferase activity; GO:0016772 transferase activity, transferring phosphorus-containing groups; GO:0019200 carbohydrate kinase activity;	PF00294	PF00294 pfkB family carbohydrate kinase	G	COG1105	1-phosphofructokinase or 6-phosphofructokinase II
O31713	Uncharacterized HTH-type transcriptional regulator FruR OS=Bacillus subtilis (strain 168) OX=224308 GN=fruR PE=4 SV=1	fruR	27.817	4	4	1	1	1	1	1	1	1	1	1	1	1	1	1	1	1	1	1	1	1	0	0	0	0								Cytoplasmic	K03436	fruR2, fruR; DeoR family transcriptional regulator, fructose operon transcriptional repressor					PF08220; PF00455	PF08220 DeoR-like helix-turn-helix domain; PF00455 DeoR C terminal sensor domain	KG	COG1349	DNA-binding transcriptional regulator of sugar metabolism, DeoR/GlpR family
P28264	Cell division protein FtsA OS=Bacillus subtilis (strain 168) OX=224308 GN=ftsA PE=1 SV=2	ftsA	48.191	43.9	65	14	14	14	16	14	17	18	13	13	12	14	13	13	12	14	13	13	12	14	1471300	1532500	1669800	1579200	0.94121	0.980361	1.06819	1.01024	1.0416	1.13491	1.07334	Cytoplasmic	K03590	ftsA; cell division protein FtsA	map04112 Cell cycle - Caulobacter	GO:0009987 cellular process; GO:0051301 cell division;	GO:0005886 plasma membrane; GO:0009898 cytoplasmic side of plasma membrane; GO:0016020 membrane; GO:0032153 cell division site; GO:0071944 cell periphery; GO:0098552 side of membrane; GO:0098562 cytoplasmic side of membrane;	GO:0003824 catalytic activity; GO:0016462 pyrophosphatase activity; GO:0016787 hydrolase activity; GO:0016817 hydrolase activity, acting on acid anhydrides; GO:0016818 hydrolase activity, acting on acid anhydrides, in phosphorus-containing anhydrides; GO:0016887 ATP hydrolysis activity; GO:0017111 ribonucleoside triphosphate phosphatase activity;	PF14450; PF02491	PF14450 Cell division protein FtsA; PF02491 SHS2 domain inserted in FTSA	D	COG0849	Cell division ATPase FtsA
O34814	Cell division ATP-binding protein FtsE OS=Bacillus subtilis (strain 168) OX=224308 GN=ftsE PE=1 SV=1	ftsE	25.619	49.6	29	8	8	8	9	8	6	6	8	8	7	8	8	8	7	8	8	8	7	8	1234400	994530	932850	994950	1.18786	0.957031	0.897677	0.957435	0.805679	0.755711	0.806019	CytoplasmicMembrane	K09812	ftsE; cell division transport system ATP-binding protein	map02010 ABC transporters	GO:0000910 cytokinesis; GO:0007049 cell cycle; GO:0008356 asymmetric cell division; GO:0009966 regulation of signal transduction; GO:0009987 cellular process; GO:0010646 regulation of cell communication; GO:0016043 cellular component organization; GO:0022402 cell cycle process; GO:0022603 regulation of anatomical structure morphogenesis; GO:0022607 cellular component assembly; GO:0023051 regulati…	GO:0005886 plasma membrane; GO:0016020 membrane; GO:0071944 cell periphery;		PF00005	PF00005 ABC transporter	D	COG2884	Cell division ATPase FtsE
P37476	ATP-dependent zinc metalloprotease FtsH OS=Bacillus subtilis (strain 168) OX=224308 GN=ftsH PE=1 SV=1	ftsH	70.936	55.6	188	32	32	32	45	53	46	44	30	32	30	30	30	32	30	30	30	32	30	30	4633000	5029000	4030600	3864700	1.05552	1.14573	0.918273	0.880477	1.08547	0.869976	0.834168	CytoplasmicMembrane	K03798	ftsH, hflB; cell division protease FtsH [EC:3.4.24.-]		GO:0006508 proteolysis; GO:0006807 nitrogen compound metabolic process; GO:0008152 metabolic process; GO:0009056 catabolic process; GO:0009057 macromolecule catabolic process; GO:0019538 protein metabolic process; GO:0030163 protein catabolic process; GO:0032502 developmental process; GO:0043170 macromolecule metabolic process; GO:0043934 sporulation; GO:0044238 primary metabolic process; GO:0071…	GO:0030428 cell septum;	GO:0003824 catalytic activity; GO:0004176 ATP-dependent peptidase activity; GO:0008233 peptidase activity; GO:0008237 metallopeptidase activity; GO:0016462 pyrophosphatase activity; GO:0016787 hydrolase activity; GO:0016817 hydrolase activity, acting on acid anhydrides; GO:0016818 hydrolase activity, acting on acid anhydrides, in phosphorus-containing anhydrides; GO:0016887 ATP hydrolysis activit…	PF00004; PF17862; PF01434	PF00004 ATPase family associated with various cellular activities (AAA); PF17862 AAA+ lid domain; PF01434 Peptidase family M41	O	COG0465	ATP-dependent Zn proteases
Q07867	Cell division protein FtsL OS=Bacillus subtilis (strain 168) OX=224308 GN=ftsL PE=1 SV=1	ftsL	13.073	27.4	10	3	3	3	1	2	4	3	2	3	3	3	2	3	3	3	2	3	3	3	368350	398250	292980	369870	1.03075	1.11441	0.81984	1.035	1.08117	0.795385	1.00413	CytoplasmicMembrane									D	COG4839	Cell division protein FtsL
O07639	Probable peptidoglycan glycosyltransferase FtsW OS=Bacillus subtilis (strain 168) OX=224308 GN=ftsW PE=1 SV=1	ftsW	43.731	2.2	4	1	1	1	1	1	1	1	1	1	1	1	1	1	1	1	1	1	1	1	0	0	0	0								CytoplasmicMembrane	K03588	ftsW, spoVE; cell division protein FtsW	map04112 Cell cycle - Caulobacter		GO:0005886 plasma membrane; GO:0016020 membrane; GO:0071944 cell periphery;				D	COG0772	Peptodoglycan polymerase FtsW/RodA/SpoVE
O34876	Cell division protein FtsX OS=Bacillus subtilis (strain 168) OX=224308 GN=ftsX PE=1 SV=1	ftsX	33.099	23	34	7	7	7	8	9	8	9	6	7	6	7	6	7	6	7	6	7	6	7	1763900	1622900	1346100	1367100	1.15666	1.0642	0.882689	0.896459	0.920063	0.763138	0.775044	CytoplasmicMembrane	K09811	ftsX; cell division transport system permease protein	map02010 ABC transporters	GO:0000910 cytokinesis; GO:0007049 cell cycle; GO:0007154 cell communication; GO:0007165 signal transduction; GO:0007166 cell surface receptor signaling pathway; GO:0008356 asymmetric cell division; GO:0009966 regulation of signal transduction; GO:0009987 cellular process; GO:0010033 response to organic substance; GO:0010646 regulation of cell communication; GO:0016043 cellular component organiza…	GO:0005886 plasma membrane; GO:0016020 membrane; GO:0071944 cell periphery;		PF18075	PF18075 FtsX extracellular domain	D	COG2177	Cell division protein FtsX
P51835	Signal recognition particle receptor FtsY OS=Bacillus subtilis (strain 168) OX=224308 GN=ftsY PE=1 SV=2	ftsY	36.342	40.7	45	10	10	10	13	13	13	6	10	10	10	10	10	10	10	10	10	10	10	10	1568800	1506700	1006900	993270	1.23633	1.18739	0.793511	0.78277	0.960416	0.641828	0.63314	CytoplasmicMembrane	K03110	ftsY; fused signal recognition particle receptor	map02024 Quorum sensing; map03060 Protein export; map03070 Bacterial secretion system				PF02881; PF00448	PF02881 SRP54-type protein, helical bundle domain; PF00448 SRP54-type protein, GTPase domain	U	COG0552	Signal recognition particle GTPase FtsY
P17865	Cell division protein FtsZ OS=Bacillus subtilis (strain 168) OX=224308 GN=ftsZ PE=1 SV=3	ftsZ	40.394	68.8	126	22	22	22	31	31	30	34	20	19	19	21	20	19	19	21	20	19	19	21	4229700	3895800	4399600	4507100	0.993342	0.914926	1.03324	1.05849	0.921058	1.04017	1.06558	Unknown	K03531	ftsZ; cell division protein FtsZ	map04112 Cell cycle - Caulobacter	GO:0009987 cellular process; GO:0051301 cell division;	GO:0005622 intracellular anatomical structure; GO:0005737 cytoplasm; GO:0030428 cell septum; GO:0032153 cell division site;	GO:0000166 nucleotide binding; GO:0001882 nucleoside binding; GO:0001883 purine nucleoside binding; GO:0003824 catalytic activity; GO:0003924 GTPase activity; GO:0005488 binding; GO:0005515 protein binding; GO:0005525 GTP binding; GO:0016462 pyrophosphatase activity; GO:0016787 hydrolase activity; GO:0016817 hydrolase activity, acting on acid anhydrides; GO:0016818 hydrolase activity, acting on a…	PF00091; PF12327	PF00091 Tubulin/FtsZ family, GTPase domain; PF12327 FtsZ family, C-terminal domain	D	COG0206	Cell division GTPase FtsZ
P07343	Fumarate hydratase class II OS=Bacillus subtilis (strain 168) OX=224308 GN=fumC PE=3 SV=2	fumC	50.531	55.6	113	17	17	17	30	28	29	26	17	16	17	17	17	16	17	17	17	16	17	17	5864700	6359800	5997300	5484400	0.989564	1.0731	1.01194	0.925395	1.08442	1.02261	0.935154	Cytoplasmic	K01679	E4.2.1.2B, fumC, FH; fumarate hydratase, class II [EC:4.2.1.2]	map00020 Citrate cycle (TCA cycle); map00620 Pyruvate metabolism; map00720 Carbon fixation pathways in prokaryotes; map01100 Metabolic pathways; map01110 Biosynthesis of secondary metabolites; map01120 Microbial metabolism in diverse environments; map01200 Carbon metabolism	GO:0006082 organic acid metabolic process; GO:0006091 generation of precursor metabolites and energy; GO:0006099 tricarboxylic acid cycle; GO:0006101 citrate metabolic process; GO:0006106 fumarate metabolic process; GO:0006108 malate metabolic process; GO:0008152 metabolic process; GO:0009060 aerobic respiration; GO:0009987 cellular process; GO:0015980 energy derivation by oxidation of organic co…		GO:0003824 catalytic activity; GO:0004333 fumarate hydratase activity; GO:0016829 lyase activity; GO:0016835 carbon-oxygen lyase activity; GO:0016836 hydro-lyase activity;	PF00206; PF10415	PF00206 Lyase; PF10415 Fumarase C C-terminus	C	COG0114	Fumarate hydratase class II
P54574	Ferric uptake regulation protein OS=Bacillus subtilis (strain 168) OX=224308 GN=fur PE=1 SV=2	fur	17.428	38.9	25	5	5	5	5	6	7	7	5	5	5	5	5	5	5	5	5	5	5	5	993640	965930	754670	794890	1.13263	1.10105	0.860236	0.906082	0.972113	0.7595	0.799978	Cytoplasmic	K03711	fur, zur, furB; Fur family transcriptional regulator, ferric uptake regulator		GO:0006355 regulation of DNA-templated transcription; GO:0009889 regulation of biosynthetic process; GO:0009890 negative regulation of biosynthetic process; GO:0009892 negative regulation of metabolic process; GO:0010468 regulation of gene expression; GO:0010556 regulation of macromolecule biosynthetic process; GO:0010558 negative regulation of macromolecule biosynthetic process; GO:0010605 negat…	GO:0032991 protein-containing complex; GO:0032993 protein-DNA complex;	GO:0000976 transcription cis-regulatory region binding; GO:0001067 transcription regulatory region nucleic acid binding; GO:0001217 DNA-binding transcription repressor activity; GO:0003676 nucleic acid binding; GO:0003677 DNA binding; GO:0003690 double-stranded DNA binding; GO:0003700 DNA-binding transcription factor activity; GO:0005488 binding; GO:0043565 sequence-specific DNA binding; GO:00971…			P	COG0735	Fe2+ or Zn2+ uptake regulation protein Fur/Zur
P80868	Elongation factor G OS=Bacillus subtilis (strain 168) OX=224308 GN=fusA PE=1 SV=3	fusA	76.616	68.2	551	36	36	36	147	154	133	117	35	35	36	36	35	35	36	36	35	35	36	36	37708000	36611000	29736000	29518000	1.12921	1.09636	0.890479	0.883951	0.970908	0.788586	0.782805	Cytoplasmic	K02355	fusA, GFM, EFG; elongation factor G					PF00009; PF03144; PF14492; PF03764; PF00679	PF00009 Elongation factor Tu GTP binding domain; PF03144 Elongation factor Tu domain 2; PF14492 Elongation Factor G, domain III; PF03764 Elongation factor G, domain IV; PF00679 Elongation factor G C-terminus	J	COG0480	Translation elongation factor EF-G, a GTPase
P94428	Succinate-semialdehyde dehydrogenase [NADP(+)] OS=Bacillus subtilis (strain 168) OX=224308 GN=gabD PE=1 SV=1	gabD	50.261	40.5	39	13	13	13	8	9	10	12	12	12	12	13	12	12	12	13	12	12	12	13	890010	861630	869310	853520	1.02463	0.991956	1.0008	0.982619	0.968113	0.976742	0.959	Cytoplasmic	K00135	gabD; succinate-semialdehyde dehydrogenase / glutarate-semialdehyde dehydrogenase [EC:1.2.1.16 1.2.1.79 1.2.1.20]	map00250 Alanine, aspartate and glutamate metabolism; map00310 Lysine degradation; map00350 Tyrosine metabolism; map00650 Butanoate metabolism; map00760 Nicotinate and nicotinamide metabolism; map01100 Metabolic pathways; map01120 Microbial metabolism in diverse environments	GO:0006082 organic acid metabolic process; GO:0006105 succinate metabolic process; GO:0006520 amino acid metabolic process; GO:0006536 glutamate metabolic process; GO:0006538 glutamate catabolic process; GO:0006540 glutamate decarboxylation to succinate; GO:0006807 nitrogen compound metabolic process; GO:0008152 metabolic process; GO:0009056 catabolic process; GO:0009063 amino acid catabolic proc…		GO:0000166 nucleotide binding; GO:0003824 catalytic activity; GO:0004777 succinate-semialdehyde dehydrogenase (NAD+) activity; GO:0005488 binding; GO:0016491 oxidoreductase activity; GO:0016620 oxidoreductase activity, acting on the aldehyde or oxo group of donors, NAD or NADP as acceptor; GO:0016903 oxidoreductase activity, acting on the aldehyde or oxo group of donors; GO:0036094 small molecule…			I	COG1012	Acyl-CoA reductase or other NAD-dependent aldehyde dehydrogenase
P94427	Probable 4-aminobutyrate aminotransferase OS=Bacillus subtilis (strain 168) OX=224308 GN=gabT PE=3 SV=1	gabT	47.248	5.5	4	2	2	2	0	1	2	1	1	1	2	2	1	1	2	2	1	1	2	2	0	0	7910800	8338200			0.973697	1.0263				Cytoplasmic	K07250	gabT; 4-aminobutyrate aminotransferase / (S)-3-amino-2-methylpropionate transaminase / 5-aminovalerate transaminase [EC:2.6.1.19 2.6.1.22 2.6.1.48]	map00250 Alanine, aspartate and glutamate metabolism; map00280 Valine, leucine and isoleucine degradation; map00310 Lysine degradation; map00410 beta-Alanine metabolism; map00640 Propanoate metabolism; map00650 Butanoate metabolism; map01100 Metabolic pathways; map01120 Microbial metabolism in diverse environments			GO:0003824 catalytic activity; GO:0003867 4-aminobutyrate transaminase activity; GO:0008483 transaminase activity; GO:0016740 transferase activity; GO:0016769 transferase activity, transferring nitrogenous groups;	PF00202	PF00202 Aminotransferase class-III	E	COG0160	Acetylornithine aminotransferase/4-aminobutyrate aminotransferase
P55180	UDP-glucose 4-epimerase OS=Bacillus subtilis (strain 168) OX=224308 GN=galE PE=3 SV=1	galE	37.008	46.6	73	11	11	11	18	19	18	18	11	11	11	11	11	11	11	11	11	11	11	11	1803400	1917300	1521600	1414500	1.08364	1.15209	0.914313	0.849958	1.06316	0.84374	0.784352	Cytoplasmic	K01784	galE, GALE; UDP-glucose 4-epimerase [EC:5.1.3.2]	map00052 Galactose metabolism; map00520 Amino sugar and nucleotide sugar metabolism; map00541 O-Antigen nucleotide sugar biosynthesis; map01100 Metabolic pathways; map01250 Biosynthesis of nucleotide sugars				PF16363	PF16363 GDP-mannose 4,6 dehydratase	M	COG1087	UDP-glucose 4-epimerase
P39574	Galactokinase OS=Bacillus subtilis (strain 168) OX=224308 GN=galK PE=3 SV=1	galK	43.521	31.3	27	10	10	10	7	7	8	5	10	9	9	9	10	9	9	9	10	9	9	9	224330	226800	275000	246020	0.923026	0.933189	1.13151	1.01227	1.01101	1.22587	1.09669	Cytoplasmic	K00849	galK; galactokinase [EC:2.7.1.6]	map00052 Galactose metabolism; map00520 Amino sugar and nucleotide sugar metabolism; map01100 Metabolic pathways; map01250 Biosynthesis of nucleotide sugars	GO:0005975 carbohydrate metabolic process; GO:0005996 monosaccharide metabolic process; GO:0006012 galactose metabolic process; GO:0008152 metabolic process; GO:0019318 hexose metabolic process; GO:0044238 primary metabolic process; GO:0044281 small molecule metabolic process; GO:0071704 organic substance metabolic process;			PF10509	PF10509 Galactokinase galactose-binding signature	G	COG0153	Galactokinase
P39840	Aldose 1-epimerase OS=Bacillus subtilis (strain 168) OX=224308 GN=galM PE=1 SV=2	galM	37.228	22.5	15	6	6	6	2	4	4	5	4	5	5	5	4	5	5	5	4	5	5	5	32341	32723	42935	33501	0.914233	0.925032	1.21371	0.947025	1.01181	1.32757	1.03587	Cytoplasmic	K01785	galM, GALM; aldose 1-epimerase [EC:5.1.3.3]	map00010 Glycolysis / Gluconeogenesis; map00052 Galactose metabolism; map01100 Metabolic pathways; map01110 Biosynthesis of secondary metabolites; map01120 Microbial metabolism in diverse environments	GO:0005975 carbohydrate metabolic process; GO:0005996 monosaccharide metabolic process; GO:0006006 glucose metabolic process; GO:0006012 galactose metabolic process; GO:0008152 metabolic process; GO:0009056 catabolic process; GO:0016052 carbohydrate catabolic process; GO:0019318 hexose metabolic process; GO:0019320 hexose catabolic process; GO:0019388 galactose catabolic process; GO:0033499 galac…	GO:0005622 intracellular anatomical structure; GO:0005737 cytoplasm;	GO:0003824 catalytic activity; GO:0004034 aldose 1-epimerase activity; GO:0016853 isomerase activity; GO:0016854 racemase and epimerase activity; GO:0016857 racemase and epimerase activity, acting on carbohydrates and derivatives;			G	COG2017	Galactose mutarotase or related enzyme
P39575	Galactose-1-phosphate uridylyltransferase OS=Bacillus subtilis (strain 168) OX=224308 GN=galT PE=3 SV=2	galT	58.591	37.2	49	16	16	16	10	13	13	13	13	15	15	15	13	15	15	15	13	15	15	15	350760	391680	416570	383500	0.909582	1.0157	1.08024	0.994483	1.11666	1.18762	1.09334	Cytoplasmic	K00965	galT, GALT; UDPglucose--hexose-1-phosphate uridylyltransferase [EC:2.7.7.12]	map00052 Galactose metabolism; map00520 Amino sugar and nucleotide sugar metabolism; map01100 Metabolic pathways; map01250 Biosynthesis of nucleotide sugars				PF01087; PF02744	PF01087 Galactose-1-phosphate uridyl transferase, N-terminal domain; PF02744 Galactose-1-phosphate uridyl transferase, C-terminal domain	G	COG4468	Galactose-1-phosphate uridylyltransferase
O31458	Probable glucosamine-6-phosphate deaminase 2 OS=Bacillus subtilis (strain 168) OX=224308 GN=gamA PE=2 SV=1	gamA	27.289	41	45	9	9	9	10	9	12	14	8	8	9	9	8	8	9	9	8	8	9	9	228140	208500	935360	850370	0.410625	0.375275	1.68354	1.53056	0.913913	4.09994	3.7274	Cytoplasmic	K02564	nagB, GNPDA; glucosamine-6-phosphate deaminase [EC:3.5.99.6]	map00520 Amino sugar and nucleotide sugar metabolism; map01100 Metabolic pathways		GO:0005622 intracellular anatomical structure; GO:0005737 cytoplasm; GO:0005829 cytosol;		PF01182	PF01182 Glucosamine-6-phosphate isomerases/6-phosphogluconolactonase	G	COG0363	6-phosphogluconolactonase/Glucosamine-6-phosphate isomerase/deaminase
P39816	Putative PTS system glucosamine-specific EIICBA component OS=Bacillus subtilis (strain 168) OX=224308 GN=gamP PE=2 SV=2	gamP	68.144	30.4	64	14	14	14	14	9	19	22	11	9	14	14	11	9	14	14	11	9	14	14	315480	315610	1216500	1280600	0.403403	0.403569	1.55553	1.6375	1.00041	3.85603	4.05921	CytoplasmicMembrane	K02765	gamP; D-glucosamine PTS system EIICBA component [EC:2.7.1.-]	map00520 Amino sugar and nucleotide sugar metabolism; map02060 Phosphotransferase system (PTS)		GO:0005886 plasma membrane; GO:0016020 membrane; GO:0071944 cell periphery;		PF00367; PF00358	PF00367 phosphotransferase system, EIIB; PF00358 phosphoenolpyruvate-dependent sugar phosphotransferase system, EIIA 1	G	COG2190	Phosphotransferase system IIA component
O31459	HTH-type transcriptional repressor GamR OS=Bacillus subtilis (strain 168) OX=224308 GN=gamR PE=1 SV=1	gamR	26.603	27.7	24	5	5	5	6	6	6	6	5	5	5	4	5	5	5	4	5	5	5	4	200910	203060	227300	214830	0.949817	0.959981	1.07458	1.01562	1.0107	1.13135	1.06928	Cytoplasmic	K24966	gamR; GntR family transcriptional regulator, amino sugar utilization regulator					PF00392; PF07702	PF00392 Bacterial regulatory proteins, gntR family; PF07702 UTRA domain	K	COG2188	DNA-binding transcriptional regulator, GntR family
O07012	Beta-galactosidase GanA OS=Bacillus subtilis (strain 168) OX=224308 GN=ganA PE=1 SV=2	ganA	77.498	1.9	4	1	1	1	1	1	1	1	1	1	1	1	1	1	1	1	1	1	1	1	0	0	0	0								Cytoplasmic	K12308	bgaB, lacA; beta-galactosidase [EC:3.2.1.23]	map00052 Galactose metabolism				PF02449; PF08532; PF08533	PF02449 Beta-galactosidase; PF08532 Beta-galactosidase trimerisation domain; PF08533 Beta-galactosidase C-terminal domain	G	COG1874	Beta-galactosidase GanA
O07008	HTH-type transcriptional regulator GanR OS=Bacillus subtilis (strain 168) OX=224308 GN=ganR PE=4 SV=1	ganR	37.461	12.1	9	3	3	3	3	3	1	2	3	3	2	2	3	3	2	2	3	3	2	2	190410	179910	178220	171130	1.05832	0.999958	0.990565	0.951158	0.944856	0.93598	0.898745	Cytoplasmic	K02529	lacI, galR; LacI family transcriptional regulator					PF00356; PF13377	PF00356 Bacterial regulatory proteins, lacI family; PF13377 Periplasmic binding protein-like domain	K	COG1609	DNA-binding transcriptional regulator, LacI/PurR family
P09124	Glyceraldehyde-3-phosphate dehydrogenase 1 OS=Bacillus subtilis (strain 168) OX=224308 GN=gapA PE=1 SV=2	gapA	35.832	83.3	302	18	18	18	80	78	66	78	17	18	18	18	17	18	18	18	17	18	18	18	28639000	28387000	21235000	21622000	1.1469	1.13681	0.850395	0.865893	0.991201	0.741471	0.754984	Cytoplasmic	K00134	GAPDH, gapA; glyceraldehyde 3-phosphate dehydrogenase (phosphorylating) [EC:1.2.1.12]	map00010 Glycolysis / Gluconeogenesis; map00710 Carbon fixation in photosynthetic organisms; map01100 Metabolic pathways; map01110 Biosynthesis of secondary metabolites; map01120 Microbial metabolism in diverse environments; map01200 Carbon metabolism; map01230 Biosynthesis of amino acids	GO:0005975 carbohydrate metabolic process; GO:0006082 organic acid metabolic process; GO:0006090 pyruvate metabolic process; GO:0006091 generation of precursor metabolites and energy; GO:0006096 glycolytic process; GO:0006139 nucleobase-containing compound metabolic process; GO:0006163 purine nucleotide metabolic process; GO:0006164 purine nucleotide biosynthetic process; GO:0006725 cellular arom…		GO:0000166 nucleotide binding; GO:0003824 catalytic activity; GO:0004365 glyceraldehyde-3-phosphate dehydrogenase (NAD+) (phosphorylating) activity; GO:0005488 binding; GO:0016491 oxidoreductase activity; GO:0016620 oxidoreductase activity, acting on the aldehyde or oxo group of donors, NAD or NADP as acceptor; GO:0016903 oxidoreductase activity, acting on the aldehyde or oxo group of donors; GO:…	PF00044; PF02800	PF00044 Glyceraldehyde 3-phosphate dehydrogenase, NAD binding domain; PF02800 Glyceraldehyde 3-phosphate dehydrogenase, C-terminal domain	G	COG0057	Glyceraldehyde-3-phosphate dehydrogenase/erythrose-4-phosphate dehydrogenase
O34425	Glyceraldehyde-3-phosphate dehydrogenase 2 OS=Bacillus subtilis (strain 168) OX=224308 GN=gapB PE=1 SV=1	gapB	37.476	20	9	5	5	5	3	4	1	1	4	5	1	1	4	5	1	1	4	5	1	1	250540	257060	0	0	0.987155	1.01284			1.02602			Cytoplasmic	K00134	GAPDH, gapA; glyceraldehyde 3-phosphate dehydrogenase (phosphorylating) [EC:1.2.1.12]	map00010 Glycolysis / Gluconeogenesis; map00710 Carbon fixation in photosynthetic organisms; map01100 Metabolic pathways; map01110 Biosynthesis of secondary metabolites; map01120 Microbial metabolism in diverse environments; map01200 Carbon metabolism; map01230 Biosynthesis of amino acids	GO:0005975 carbohydrate metabolic process; GO:0005996 monosaccharide metabolic process; GO:0006006 glucose metabolic process; GO:0006094 gluconeogenesis; GO:0008152 metabolic process; GO:0009058 biosynthetic process; GO:0016051 carbohydrate biosynthetic process; GO:0019318 hexose metabolic process; GO:0019319 hexose biosynthetic process; GO:0044238 primary metabolic process; GO:0044281 small mole…		GO:0000166 nucleotide binding; GO:0003824 catalytic activity; GO:0004365 glyceraldehyde-3-phosphate dehydrogenase (NAD+) (phosphorylating) activity; GO:0005488 binding; GO:0016491 oxidoreductase activity; GO:0016620 oxidoreductase activity, acting on the aldehyde or oxo group of donors, NAD or NADP as acceptor; GO:0016903 oxidoreductase activity, acting on the aldehyde or oxo group of donors; GO:…	PF00044; PF02800	PF00044 Glyceraldehyde 3-phosphate dehydrogenase, NAD binding domain; PF02800 Glyceraldehyde 3-phosphate dehydrogenase, C-terminal domain	G	COG0057	Glyceraldehyde-3-phosphate dehydrogenase/erythrose-4-phosphate dehydrogenase
P42240	Probable galactarate dehydratase (L-threo-forming) OS=Bacillus subtilis (strain 168) OX=224308 GN=garD PE=3 SV=3	garD	54.793	4.9	4	2	2	2	2	1	1	0	2	2	2	1	2	2	2	1	2	2	2	1	231660	228090	253250	0	0.974727	0.959705	1.06557		0.984589	1.0932		Cytoplasmic	K01708	garD; galactarate dehydratase [EC:4.2.1.42]	map00053 Ascorbate and aldarate metabolism; map01100 Metabolic pathways	GO:0005975 carbohydrate metabolic process; GO:0005996 monosaccharide metabolic process; GO:0006063 uronic acid metabolic process; GO:0006082 organic acid metabolic process; GO:0008152 metabolic process; GO:0009056 catabolic process; GO:0009987 cellular process; GO:0016052 carbohydrate catabolic process; GO:0016054 organic acid catabolic process; GO:0019577 aldaric acid metabolic process; GO:00195…		GO:0003824 catalytic activity; GO:0008789 altronate dehydratase activity; GO:0008867 galactarate dehydratase activity; GO:0016829 lyase activity; GO:0016835 carbon-oxygen lyase activity; GO:0016836 hydro-lyase activity;	PF08666	PF08666 SAF domain	G	COG2721	Altronate dehydratase
O06491	Glutamyl-tRNA(Gln) amidotransferase subunit A OS=Bacillus subtilis (strain 168) OX=224308 GN=gatA PE=3 SV=3	gatA	52.663	61.4	146	23	23	23	33	38	37	38	22	23	23	23	22	23	23	23	22	23	23	23	5257600	5364700	4898500	4887800	1.03047	1.05146	0.960085	0.957988	1.02037	0.931699	0.929664	Cytoplasmic	K02433	gatA, QRSL1; aspartyl-tRNA(Asn)/glutamyl-tRNA(Gln) amidotransferase subunit A [EC:6.3.5.6 6.3.5.7]	map00970 Aminoacyl-tRNA biosynthesis; map01100 Metabolic pathways						J	COG0154	Asp-tRNAAsn/Glu-tRNAGln amidotransferase A subunit or related amidase
O30509	Aspartyl/glutamyl-tRNA(Asn/Gln) amidotransferase subunit B OS=Bacillus subtilis (strain 168) OX=224308 GN=gatB PE=1 SV=2	gatB	53.552	58.4	127	23	23	23	31	30	35	31	22	22	23	22	22	22	23	22	22	22	23	22	6226800	6147400	5479000	5506000	1.06627	1.05267	0.938217	0.942841	0.987249	0.879906	0.884242	Cytoplasmic	K02434	gatB, PET112; aspartyl-tRNA(Asn)/glutamyl-tRNA(Gln) amidotransferase subunit B [EC:6.3.5.6 6.3.5.7]	map00970 Aminoacyl-tRNA biosynthesis; map01100 Metabolic pathways	GO:0006082 organic acid metabolic process; GO:0006139 nucleobase-containing compound metabolic process; GO:0006399 tRNA metabolic process; GO:0006520 amino acid metabolic process; GO:0006725 cellular aromatic compound metabolic process; GO:0006807 nitrogen compound metabolic process; GO:0008152 metabolic process; GO:0009987 cellular process; GO:0016070 RNA metabolic process; GO:0019752 carboxylic…		GO:0003824 catalytic activity; GO:0016874 ligase activity; GO:0016879 ligase activity, forming carbon-nitrogen bonds; GO:0016884 carbon-nitrogen ligase activity, with glutamine as amido-N-donor; GO:0050567 glutaminyl-tRNA synthase (glutamine-hydrolyzing) activity; GO:0140098 catalytic activity, acting on RNA; GO:0140101 catalytic activity, acting on a tRNA;	PF02934; PF02637	PF02934 GatB/GatE catalytic domain; PF02637 GatB domain	J	COG0064	Asp-tRNAAsn/Glu-tRNAGln amidotransferase B subunit
O06492	Glutamyl-tRNA(Gln) amidotransferase subunit C OS=Bacillus subtilis (strain 168) OX=224308 GN=gatC PE=3 SV=3	gatC	10.859	59.4	18	4	4	4	5	5	4	4	4	4	4	4	4	4	4	4	4	4	4	4	1131100	1122600	967950	1003200	1.0709	1.06285	0.916435	0.949809	0.992485	0.85576	0.886924	Cytoplasmic	K02435	gatC, GATC; aspartyl-tRNA(Asn)/glutamyl-tRNA(Gln) amidotransferase subunit C [EC:6.3.5.6 6.3.5.7]	map00970 Aminoacyl-tRNA biosynthesis; map01100 Metabolic pathways						J	COG0721	Asp-tRNAAsn/Glu-tRNAGln amidotransferase C subunit
P71016	Betaine aldehyde dehydrogenase OS=Bacillus subtilis (strain 168) OX=224308 GN=gbsA PE=1 SV=1	gbsA	53.665	7.8	8	2	2	2	1	1	3	3	2	2	2	2	2	2	2	2	2	2	2	2	44106	47987	175960	146240	0.425844	0.463315	1.69889	1.41195	1.08799	3.98948	3.31565	Cytoplasmic	K00130	betB, gbsA; betaine-aldehyde dehydrogenase [EC:1.2.1.8]	map00260 Glycine, serine and threonine metabolism; map01100 Metabolic pathways						I	COG1012	Acyl-CoA reductase or other NAD-dependent aldehyde dehydrogenase
P71017	Choline dehydrogenase OS=Bacillus subtilis (strain 168) OX=224308 GN=gbsB PE=1 SV=2	gbsB	43.42	24.9	17	7	7	7	1	1	7	8	3	4	7	7	3	4	7	7	3	4	7	7	48948	46893	186140	167920	0.435189	0.416918	1.65494	1.49295	0.958017	3.80281	3.43058	Cytoplasmic	K11440	gbsB; choline dehydrogenase [EC:1.1.1.1]	map00260 Glycine, serine and threonine metabolism; map01100 Metabolic pathways	GO:0008152 metabolic process;	GO:0005622 intracellular anatomical structure; GO:0005737 cytoplasm; GO:0005829 cytosol;	GO:0003824 catalytic activity; GO:0004022 alcohol dehydrogenase (NAD+) activity; GO:0016491 oxidoreductase activity; GO:0016614 oxidoreductase activity, acting on CH-OH group of donors; GO:0016616 oxidoreductase activity, acting on the CH-OH group of donors, NAD or NADP as acceptor;			C	COG1454	Alcohol dehydrogenase, class IV
P71015	HTH-type transcriptional repressor GbsR OS=Bacillus subtilis (strain 168) OX=224308 GN=gbsR PE=3 SV=1	gbsR	21.07	46.1	28	8	8	8	8	5	8	7	8	6	7	7	8	6	7	7	8	6	7	7	172640	209450	143520	133110	1.04834	1.27186	0.871508	0.808295	1.21322	0.831325	0.771026	Cytoplasmic	K22109	gbsR; HTH-type transcriptional regulator, glycine betaine synthesis regulator							K	COG1510	DNA-binding transcriptional regulator GbsR, MarR family
O32174	Glycine cleavage system H protein OS=Bacillus subtilis (strain 168) OX=224308 GN=gcvH PE=1 SV=1	gcvH	14.254	52	21	4	4	4	5	7	5	4	4	4	4	3	4	4	4	3	4	4	4	3	1654600	1616700	2594800	2897100	0.755249	0.73795	1.18441	1.32239	0.977094	1.56823	1.75094	Cytoplasmic	K02437	gcvH, GCSH; glycine cleavage system H protein	map00260 Glycine, serine and threonine metabolism; map00630 Glyoxylate and dicarboxylate metabolism; map01100 Metabolic pathways; map01110 Biosynthesis of secondary metabolites; map01200 Carbon metabolism	GO:0006082 organic acid metabolic process; GO:0006629 lipid metabolic process; GO:0006631 fatty acid metabolic process; GO:0006633 fatty acid biosynthetic process; GO:0006790 sulfur compound metabolic process; GO:0006807 nitrogen compound metabolic process; GO:0008152 metabolic process; GO:0008610 lipid biosynthetic process; GO:0009058 biosynthetic process; GO:0009106 lipoate metabolic process; G…			PF01597	PF01597 Glycine cleavage H-protein	E	COG0509	Glycine cleavage system protein H (lipoate-binding)
P54376	Probable glycine dehydrogenase (decarboxylating) subunit 1 OS=Bacillus subtilis (strain 168) OX=224308 GN=gcvPA PE=3 SV=2	gcvPA	49.428	19.6	15	7	7	7	1	2	5	7	1	2	7	6	1	2	7	6	1	2	7	6	0	29146	298120	308460		0.13754	1.40683	1.45563				Cytoplasmic	K00282	gcvPA; glycine dehydrogenase subunit 1 [EC:1.4.4.2]	map00260 Glycine, serine and threonine metabolism; map00630 Glyoxylate and dicarboxylate metabolism; map01100 Metabolic pathways; map01110 Biosynthesis of secondary metabolites; map01200 Carbon metabolism				PF02347	PF02347 Glycine cleavage system P-protein	E	COG0403	Glycine cleavage system protein P (pyridoxal-binding), N-terminal domain
P54377	Probable glycine dehydrogenase (decarboxylating) subunit 2 OS=Bacillus subtilis (strain 168) OX=224308 GN=gcvPB PE=3 SV=1	gcvPB	54.426	11.1	4	3	3	3	1	0	1	2	1	1	2	3	1	1	2	3	1	1	2	3	0	0	53612	64821			0.905356	1.09464				Cytoplasmic	K00283	gcvPB; glycine dehydrogenase subunit 2 [EC:1.4.4.2]	map00260 Glycine, serine and threonine metabolism; map00630 Glyoxylate and dicarboxylate metabolism; map01100 Metabolic pathways; map01110 Biosynthesis of secondary metabolites; map01200 Carbon metabolism				PF02347	PF02347 Glycine cleavage system P-protein	E	COG1003	Glycine cleavage system protein P (pyridoxal-binding), C-terminal domain
P54378	Aminomethyltransferase OS=Bacillus subtilis (strain 168) OX=224308 GN=gcvT PE=1 SV=2	gcvT	39.807	39.8	32	11	11	11	5	4	12	11	7	7	10	10	7	7	10	10	7	7	10	10	95664	98078	822000	751940	0.216473	0.221936	1.86006	1.70153	1.02523	8.59257	7.86022	Cytoplasmic	K00605	gcvT, AMT; aminomethyltransferase [EC:2.1.2.10]	map00260 Glycine, serine and threonine metabolism; map00630 Glyoxylate and dicarboxylate metabolism; map00670 One carbon pool by folate; map01100 Metabolic pathways; map01110 Biosynthesis of secondary metabolites; map01200 Carbon metabolism				PF01571; PF08669	PF01571 Aminomethyltransferase folate-binding domain; PF08669 Glycine cleavage T-protein C-terminal barrel domain	E	COG0404	Glycine cleavage system protein T (aminomethyltransferase)
P49856	Probable guanidinium efflux system subunit GdnC OS=Bacillus subtilis (strain 168) OX=224308 GN=gdnC PE=1 SV=1	gdnC	11.921	8.9	2	1	1	1	1	0	0	1	1	1	0	1	1	1	0	1	1	1	0	1	0	0	0	0								CytoplasmicMembrane	K18924	ykkC; paired small multidrug resistance pump		GO:0006810 transport; GO:0042221 response to chemical; GO:0046618 xenobiotic export from cell; GO:0050896 response to stimulus; GO:0051179 localization; GO:0051234 establishment of localization; GO:0055085 transmembrane transport;	GO:0005886 plasma membrane; GO:0016020 membrane; GO:0071944 cell periphery;				V	COG2076	Multidrug transporter EmrE and related cation transporters
P37484	Cyclic-di-AMP phosphodiesterase GdpP OS=Bacillus subtilis (strain 168) OX=224308 GN=gdpP PE=1 SV=1	gdpP	74.324	21.7	37	11	11	11	11	10	8	8	10	10	10	10	10	10	10	10	10	10	10	10	134590	131690	107120	97621	1.14296	1.11834	0.909683	0.829016	0.978453	0.795899	0.725321	Unknown	K22927	gdpP; cyclic-di-AMP phosphodiesterase [EC:3.1.4.59]							T	COG3887	Cyclic di-AMP phosphodiesterase GdpP, contains GGDEF-like and DHH domains
P46917	Minor teichoic acid biosynthesis protein GgaA OS=Bacillus subtilis (strain 168) OX=224308 GN=ggaA PE=3 SV=1	ggaA	53.148	23.5	22	10	10	10	4	3	7	8	7	6	9	10	7	6	9	10	7	6	9	10	68620	57281	155050	144670	0.644893	0.538329	1.45716	1.35961	0.834757	2.25955	2.10828	CytoplasmicMembrane						GO:0003824 catalytic activity; GO:0016740 transferase activity; GO:0016757 glycosyltransferase activity;			M	COG0463	Glycosyltransferase involved in cell wall bisynthesis
P46918	Minor teichoic acid biosynthesis protein GgaB OS=Bacillus subtilis (strain 168) OX=224308 GN=ggaB PE=3 SV=1	ggaB	107.15	33.8	100	25	25	25	22	20	29	29	22	19	24	25	22	19	24	25	22	19	24	25	583640	597830	1086900	1033800	0.706978	0.724166	1.31659	1.25227	1.02431	1.86228	1.7713	Cytoplasmic	K18704	tarL; CDP-ribitol ribitolphosphotransferase / teichoic acid ribitol-phosphate polymerase [EC:2.7.8.14 2.7.8.47]				GO:0003824 catalytic activity; GO:0016740 transferase activity; GO:0016757 glycosyltransferase activity;			MI	COG1887	CDP-glycerol glycerophosphotransferase, TagB/SpsB family
P94535	Glycolate oxidase subunit GlcD OS=Bacillus subtilis (strain 168) OX=224308 GN=glcD PE=3 SV=1	glcD	50.936	60.9	41	18	18	18	2	4	17	18	5	5	18	18	5	5	18	18	5	5	18	18	63385	79700	1680900	1710800	0.0717271	0.0901894	1.90212	1.93596	1.2574	26.5189	26.9906	Cytoplasmic	K00104	glcD; glycolate oxidase [EC:1.1.3.15]	map00630 Glyoxylate and dicarboxylate metabolism; map01100 Metabolic pathways; map01110 Biosynthesis of secondary metabolites; map01120 Microbial metabolism in diverse environments				PF01565; PF02913	PF01565 FAD binding domain ; PF02913 FAD linked oxidases, C-terminal domain	C	COG0277	FAD/FMN-containing lactate dehydrogenase/glycolate oxidase
P94534	Probable glycolate oxidase iron-sulfur subunit OS=Bacillus subtilis (strain 168) OX=224308 GN=glcF PE=4 SV=1	glcF	49.205	35.6	31	13	13	13	3	0	14	14	3	2	13	13	3	2	13	13	3	2	13	13	41070	114540	530380	436560	0.146345	0.408142	1.88991	1.5556	2.7889	12.914	10.6297	CytoplasmicMembrane	K11473	glcF; glycolate oxidase iron-sulfur subunit	map00630 Glyoxylate and dicarboxylate metabolism; map01100 Metabolic pathways; map01110 Biosynthesis of secondary metabolites; map01120 Microbial metabolism in diverse environments				PF13183	PF13183 4Fe-4S dicluster domain	C	COG0247	Fe-S cluster-containing oxidoreductase, includes glycolate oxidase subunit GlcF
P54495	Glucokinase OS=Bacillus subtilis (strain 168) OX=224308 GN=glcK PE=1 SV=2	glcK	33.603	50.8	34	9	9	9	9	9	8	8	8	9	9	8	8	9	9	8	8	9	9	8	366610	380760	395540	392030	0.955373	0.992247	1.03076	1.02162	1.0386	1.07891	1.06934	Cytoplasmic	K25026	glk; glucokinase [EC:2.7.1.2]	map00010 Glycolysis / Gluconeogenesis; map00052 Galactose metabolism; map00500 Starch and sucrose metabolism; map00520 Amino sugar and nucleotide sugar metabolism; map00521 Streptomycin biosynthesis; map00524 Neomycin, kanamycin and gentamicin biosynthesis; map01100 Metabolic pathways; map01110 Biosynthesis of secondary metabolites; map01120 Microbial metabolism in diverse environments; map01200 …	GO:0005975 carbohydrate metabolic process; GO:0006793 phosphorus metabolic process; GO:0006796 phosphate-containing compound metabolic process; GO:0008152 metabolic process; GO:0009987 cellular process; GO:0016310 phosphorylation; GO:0019637 organophosphate metabolic process; GO:0044237 cellular metabolic process; GO:0044238 primary metabolic process; GO:0046835 carbohydrate phosphorylation; GO:0…	GO:0005622 intracellular anatomical structure; GO:0005737 cytoplasm;	GO:0003824 catalytic activity; GO:0004340 glucokinase activity; GO:0004396 hexokinase activity; GO:0016301 kinase activity; GO:0016740 transferase activity; GO:0016772 transferase activity, transferring phosphorus-containing groups; GO:0016773 phosphotransferase activity, alcohol group as acceptor; GO:0019200 carbohydrate kinase activity;			GK	COG1940	Sugar kinase of the NBD/HSP70 family, may contain an N-terminal HTH domain
P94591	HTH-type transcriptional repressor GlcR OS=Bacillus subtilis (strain 168) OX=224308 GN=glcR PE=1 SV=2	glcR	28.821	34.9	26	7	7	7	8	8	5	5	7	7	6	6	7	7	6	6	7	7	6	6	373880	363620	195120	192500	1.32921	1.29273	0.693686	0.684371	0.972558	0.521879	0.514871	Cytoplasmic	K22103	glcR; DeoR family transcriptional regulator, carbon catabolite repression regulator					PF08220; PF00455	PF08220 DeoR-like helix-turn-helix domain; PF00455 DeoR C terminal sensor domain	KG	COG1349	DNA-binding transcriptional regulator of sugar metabolism, DeoR/GlpR family
O31691	PtsGHI operon antiterminator OS=Bacillus subtilis (strain 168) OX=224308 GN=glcT PE=1 SV=3	glcT	32.755	26.7	19	6	6	6	5	5	5	4	6	5	4	5	6	5	4	5	6	5	4	5	155030	180930	136550	140050	1.01234	1.18147	0.891668	0.914523	1.16706	0.880797	0.903374	Cytoplasmic	K03480	glcT; transcriptional antiterminator					PF03123; PF00874	PF03123 CAT RNA binding domain; PF00874 PRD domain	K	COG3711	Transcriptional antiterminator
O34824	Phosphoglucosamine mutase OS=Bacillus subtilis (strain 168) OX=224308 GN=glmM PE=1 SV=1	glmM	48.432	52.9	97	21	21	21	26	27	22	22	19	21	18	18	19	21	18	18	19	21	18	18	5661800	5913900	3914300	3989500	1.16262	1.21438	0.803778	0.81922	1.04453	0.691353	0.704635	Cytoplasmic	K03431	glmM; phosphoglucosamine mutase [EC:5.4.2.10]	map00520 Amino sugar and nucleotide sugar metabolism; map01100 Metabolic pathways; map01250 Biosynthesis of nucleotide sugars				PF02878; PF02879; PF02880	PF02878 Phosphoglucomutase/phosphomannomutase, alpha/beta/alpha domain I; PF02879 Phosphoglucomutase/phosphomannomutase, alpha/beta/alpha domain II; PF02880 Phosphoglucomutase/phosphomannomutase, alpha/beta/alpha domain III	G	COG1109	Phosphomannomutase
P0CI73	Glutamine--fructose-6-phosphate aminotransferase [isomerizing] OS=Bacillus subtilis (strain 168) OX=224308 GN=glmS PE=2 SV=1	glmS	65.337	66.8	223	31	31	31	62	60	49	52	31	31	27	30	31	31	27	30	31	31	27	30	9111100	9264000	6863300	6757300	1.13904	1.15816	0.858028	0.844776	1.01678	0.75329	0.741656	Cytoplasmic	K00820	glmS, GFPT; glutamine---fructose-6-phosphate transaminase (isomerizing) [EC:2.6.1.16]	map00250 Alanine, aspartate and glutamate metabolism; map00520 Amino sugar and nucleotide sugar metabolism; map01100 Metabolic pathways; map01250 Biosynthesis of nucleotide sugars	GO:0006002 fructose 6-phosphate metabolic process; GO:0006040 amino sugar metabolic process; GO:0006047 UDP-N-acetylglucosamine metabolic process; GO:0006139 nucleobase-containing compound metabolic process; GO:0006486 protein glycosylation; GO:0006487 protein N-linked glycosylation; GO:0006725 cellular aromatic compound metabolic process; GO:0006793 phosphorus metabolic process; GO:0006796 phosp…	GO:0005622 intracellular anatomical structure; GO:0005737 cytoplasm; GO:0005829 cytosol;	GO:0003824 catalytic activity; GO:0004360 glutamine-fructose-6-phosphate transaminase (isomerizing) activity; GO:0008483 transaminase activity; GO:0016740 transferase activity; GO:0016769 transferase activity, transferring nitrogenous groups; GO:0070548 L-glutamine aminotransferase activity;	PF13522; PF01380	PF13522 Glutamine amidotransferase domain; PF01380 SIS domain	M	COG0449	Glucosamine 6-phosphate synthetase, contains amidotransferase and phosphosugar isomerase domains
P14192	Bifunctional protein GlmU OS=Bacillus subtilis (strain 168) OX=224308 GN=glmU PE=3 SV=1	glmU	49.61	46.1	94	13	13	13	22	25	23	24	13	13	12	12	13	13	12	12	13	13	12	12	3201200	3385700	2235000	2163600	1.16561	1.23279	0.8138	0.787802	1.05763	0.698176	0.675872	Cytoplasmic	K04042	glmU; bifunctional UDP-N-acetylglucosamine pyrophosphorylase / glucosamine-1-phosphate N-acetyltransferase [EC:2.7.7.23 2.3.1.157]	map00520 Amino sugar and nucleotide sugar metabolism; map00541 O-Antigen nucleotide sugar biosynthesis; map01100 Metabolic pathways; map01250 Biosynthesis of nucleotide sugars	GO:0000270 peptidoglycan metabolic process; GO:0000271 polysaccharide biosynthetic process; GO:0005975 carbohydrate metabolic process; GO:0005976 polysaccharide metabolic process; GO:0006022 aminoglycan metabolic process; GO:0006023 aminoglycan biosynthetic process; GO:0006024 glycosaminoglycan biosynthetic process; GO:0006629 lipid metabolic process; GO:0006807 nitrogen compound metabolic proces…		GO:0003824 catalytic activity; GO:0003977 UDP-N-acetylglucosamine diphosphorylase activity; GO:0016740 transferase activity; GO:0016772 transferase activity, transferring phosphorus-containing groups; GO:0016779 nucleotidyltransferase activity; GO:0070569 uridylyltransferase activity;			M	COG1207	Bifunctional protein GlmU, N-acetylglucosamine-1-phosphate-uridyltransferase/glucosamine-1-phosphate-acetyltransferase
P12425	Glutamine synthetase OS=Bacillus subtilis (strain 168) OX=224308 GN=glnA PE=1 SV=3	glnA	50.278	70.9	197	22	22	22	45	46	51	55	22	22	22	22	22	22	22	22	22	22	22	22	6736200	7275000	10021000	9387400	0.806257	0.870747	1.19942	1.12358	1.07999	1.48763	1.39358	Cytoplasmic	K01915	glnA, GLUL; glutamine synthetase [EC:6.3.1.2]	map00220 Arginine biosynthesis; map00250 Alanine, aspartate and glutamate metabolism; map00630 Glyoxylate and dicarboxylate metabolism; map00910 Nitrogen metabolism; map01100 Metabolic pathways; map01120 Microbial metabolism in diverse environments; map01230 Biosynthesis of amino acids; map02020 Two-component system	GO:0006082 organic acid metabolic process; GO:0006355 regulation of DNA-templated transcription; GO:0006520 amino acid metabolic process; GO:0006541 glutamine metabolic process; GO:0006542 glutamine biosynthetic process; GO:0006807 nitrogen compound metabolic process; GO:0006808 regulation of nitrogen utilization; GO:0007154 cell communication; GO:0007584 response to nutrient; GO:0008152 metaboli…		GO:0005488 binding; GO:0005515 protein binding; GO:0008134 transcription factor binding; GO:0016597 amino acid binding; GO:0031406 carboxylic acid binding; GO:0036094 small molecule binding; GO:0043167 ion binding; GO:0043168 anion binding; GO:0043169 cation binding; GO:0043177 organic acid binding; GO:0070406 glutamine binding;	PF03951; PF00120	PF03951 Glutamine synthetase, beta-Grasp domain; PF00120 Glutamine synthetase, catalytic domain	E	COG0174	Glutamine synthetase
P40759	Transcriptional regulatory protein GlnL OS=Bacillus subtilis (strain 168) OX=224308 GN=glnL PE=3 SV=1	glnL	35.711	9.2	5	3	3	3	2	1	1	1	3	2	2	2	3	2	2	2	3	2	2	2	30003	20139	25255	20916	1.24606	0.836398	1.04887	0.868668	0.671233	0.841749	0.69713	Cytoplasmic	K07719	glnL; two-component system, response regulator GlnL	map02020 Two-component system				PF00072; PF08664	PF00072 Response regulator receiver domain; PF08664 YcbB domain	T	COG0784	CheY-like REC (receiver) domain, includes chemotaxis protein CheY and sporulation regulator Spo0F
P37582	HTH-type transcriptional regulator GlnR OS=Bacillus subtilis (strain 168) OX=224308 GN=glnR PE=1 SV=1	glnR	15.832	31.9	12	4	4	4	2	3	3	4	2	3	3	4	2	3	3	4	2	3	3	4	568340	561580	508890	541880	1.0425	1.0301	0.933448	0.993961	0.988106	0.895397	0.953443	Cytoplasmic	K03713	glnR; MerR family transcriptional regulator, glutamine synthetase repressor		GO:0006082 organic acid metabolic process; GO:0006355 regulation of DNA-templated transcription; GO:0006520 amino acid metabolic process; GO:0006541 glutamine metabolic process; GO:0006542 glutamine biosynthetic process; GO:0006807 nitrogen compound metabolic process; GO:0008152 metabolic process; GO:0008652 amino acid biosynthetic process; GO:0009058 biosynthetic process; GO:0009064 glutamine fa…		GO:0005488 binding; GO:0005515 protein binding; GO:0042802 identical protein binding;			K	COG0789	DNA-binding transcriptional regulator, MerR family
P18158	Aerobic glycerol-3-phosphate dehydrogenase OS=Bacillus subtilis (strain 168) OX=224308 GN=glpD PE=2 SV=2	glpD	62.567	58.2	213	34	34	34	62	57	47	47	30	32	31	32	30	32	31	32	30	32	31	32	13280000	12074000	7729500	8042600	1.29164	1.17434	0.751785	0.782238	0.909187	0.582041	0.605617	Cytoplasmic	K00111	glpA, glpD; glycerol-3-phosphate dehydrogenase [EC:1.1.5.3]	map00564 Glycerophospholipid metabolism; map01110 Biosynthesis of secondary metabolites		GO:0005622 intracellular anatomical structure; GO:0005737 cytoplasm; GO:0005886 plasma membrane; GO:0016020 membrane; GO:0071944 cell periphery;		PF01266	PF01266 FAD dependent oxidoreductase	C	COG0578	Glycerol-3-phosphate dehydrogenase
P18156	Glycerol uptake facilitator protein OS=Bacillus subtilis (strain 168) OX=224308 GN=glpF PE=2 SV=2	glpF	28.735	4	2	1	1	1	0	0	1	1	1	1	1	1	1	1	1	1	1	1	1	1	0	0	0	0								CytoplasmicMembrane	K02440	GLPF; glycerol uptake facilitator protein			GO:0005886 plasma membrane; GO:0016020 membrane; GO:0071944 cell periphery;				G	COG0580	Glycerol uptake facilitator or related aquaporin (Major Intrinsic protein Family)
P18157	Glycerol kinase OS=Bacillus subtilis (strain 168) OX=224308 GN=glpK PE=1 SV=2	glpK	55.08	61.9	202	28	28	28	58	51	45	48	28	27	25	25	28	27	25	25	28	27	25	25	7277700	7237200	5569000	5622800	1.13242	1.12612	0.866545	0.874916	0.994435	0.765214	0.772607	Cytoplasmic	K00864	glpK, GK; glycerol kinase [EC:2.7.1.30]	map00561 Glycerolipid metabolism; map01100 Metabolic pathways; map04626 Plant-pathogen interaction	GO:0005975 carbohydrate metabolic process; GO:0006066 alcohol metabolic process; GO:0006071 glycerol metabolic process; GO:0006793 phosphorus metabolic process; GO:0006796 phosphate-containing compound metabolic process; GO:0008152 metabolic process; GO:0009987 cellular process; GO:0016310 phosphorylation; GO:0019400 alditol metabolic process; GO:0019751 polyol metabolic process; GO:0044237 cellu…		GO:0003824 catalytic activity; GO:0004370 glycerol kinase activity; GO:0016301 kinase activity; GO:0016740 transferase activity; GO:0016772 transferase activity, transferring phosphorus-containing groups; GO:0016773 phosphotransferase activity, alcohol group as acceptor;	PF00370; PF02782	PF00370 FGGY family of carbohydrate kinases, N-terminal domain; PF02782 FGGY family of carbohydrate kinases, C-terminal domain	C	COG0554	Glycerol kinase
P30300	Glycerol uptake operon antiterminator regulatory protein OS=Bacillus subtilis (strain 168) OX=224308 GN=glpP PE=2 SV=1	glpP	21.609	46.4	36	7	7	7	10	10	8	8	7	7	6	7	7	7	6	7	7	7	6	7	315950	314030	245160	219110	1.15495	1.14793	0.896175	0.80095	0.993923	0.775946	0.693496	Cytoplasmic	K02443	glpP; glycerol uptake operon antiterminator		GO:0001678 intracellular glucose homeostasis; GO:0005975 carbohydrate metabolic process; GO:0006066 alcohol metabolic process; GO:0006071 glycerol metabolic process; GO:0006355 regulation of DNA-templated transcription; GO:0008152 metabolic process; GO:0009743 response to carbohydrate; GO:0009746 response to hexose; GO:0009749 response to glucose; GO:0009889 regulation of biosynthetic process; GO…		GO:0001072 transcription antitermination factor activity, RNA binding; GO:0140110 transcription regulator activity;	PF04309	PF04309 Glycerol-3-phosphate responsive antiterminator	K	COG1954	Glycerol-3-phosphate responsive antiterminator (mRNA-binding)
P37965	Glycerophosphodiester phosphodiesterase OS=Bacillus subtilis (strain 168) OX=224308 GN=glpQ PE=1 SV=1	glpQ	32.959	38.9	20	10	10	10	12	7	0	1	10	10	4	4	10	10	4	4	10	10	4	4	118470	103530	20706	19583	1.80671	1.57887	0.315774	0.298648	0.873892	0.174778	0.165299	Unknown	K01126	E3.1.4.46, glpQ, ugpQ; glycerophosphoryl diester phosphodiesterase [EC:3.1.4.46]	map00564 Glycerophospholipid metabolism						I	COG0584	Glycerophosphoryl diester phosphodiesterase
P37948	Glycerol-3-phosphate transporter OS=Bacillus subtilis (strain 168) OX=224308 GN=glpT PE=3 SV=1	glpT	49.801	16	22	6	6	6	6	6	5	5	5	5	6	6	5	5	6	6	5	5	6	6	1244600	1224900	428590	388210	1.5149	1.49092	0.521669	0.472519	0.984172	0.34436	0.311915	CytoplasmicMembrane	K02445	glpT; MFS transporter, OPA family, glycerol-3-phosphate transporter			GO:0005886 plasma membrane; GO:0016020 membrane; GO:0071944 cell periphery;				G	COG2271	Sugar phosphate permease
Q03224	Fructose-1,6-bisphosphatase class 2 OS=Bacillus subtilis (strain 168) OX=224308 GN=glpX PE=1 SV=1	glpX	33.951	35.8	28	7	7	7	8	7	7	6	6	6	7	6	6	6	7	6	6	6	7	6	414530	393400	663730	646090	0.782963	0.743053	1.25365	1.22033	0.949027	1.60116	1.55861	Cytoplasmic	K02446	glpX; fructose-1,6-bisphosphatase II [EC:3.1.3.11]	map00010 Glycolysis / Gluconeogenesis; map00030 Pentose phosphate pathway; map00051 Fructose and mannose metabolism; map00680 Methane metabolism; map00710 Carbon fixation in photosynthetic organisms; map01100 Metabolic pathways; map01110 Biosynthesis of secondary metabolites; map01120 Microbial metabolism in diverse environments; map01200 Carbon metabolism	GO:0005975 carbohydrate metabolic process; GO:0005996 monosaccharide metabolic process; GO:0006006 glucose metabolic process; GO:0006094 gluconeogenesis; GO:0006793 phosphorus metabolic process; GO:0006796 phosphate-containing compound metabolic process; GO:0008152 metabolic process; GO:0009058 biosynthetic process; GO:0009987 cellular process; GO:0016051 carbohydrate biosynthetic process; GO:001…	GO:0005622 intracellular anatomical structure; GO:0005737 cytoplasm; GO:0005829 cytosol;	GO:0003824 catalytic activity; GO:0016787 hydrolase activity; GO:0016788 hydrolase activity, acting on ester bonds; GO:0016791 phosphatase activity; GO:0019203 carbohydrate phosphatase activity; GO:0042132 fructose 1,6-bisphosphate 1-phosphatase activity; GO:0042578 phosphoric ester hydrolase activity; GO:0050308 sugar-phosphatase activity;			G	COG1494	Fructose-1,6-bisphosphatase/sedoheptulose 1,7-bisphosphatase or related protein
P39812	Glutamate synthase [NADPH] large chain OS=Bacillus subtilis (strain 168) OX=224308 GN=gltA PE=2 SV=3	gltA	168.77	46.8	216	54	54	54	41	49	62	64	43	43	53	52	43	43	53	52	43	43	53	52	599390	609140	1485400	1457100	0.577582	0.586977	1.43136	1.40409	1.01627	2.47819	2.43097	CytoplasmicMembrane	K00265	gltB; glutamate synthase (NADPH) large chain [EC:1.4.1.13]	map00250 Alanine, aspartate and glutamate metabolism; map00910 Nitrogen metabolism; map01100 Metabolic pathways; map01110 Biosynthesis of secondary metabolites; map01120 Microbial metabolism in diverse environments; map01230 Biosynthesis of amino acids	GO:0006082 organic acid metabolic process; GO:0006520 amino acid metabolic process; GO:0006536 glutamate metabolic process; GO:0006537 glutamate biosynthetic process; GO:0006541 glutamine metabolic process; GO:0006807 nitrogen compound metabolic process; GO:0008152 metabolic process; GO:0008652 amino acid biosynthetic process; GO:0009058 biosynthetic process; GO:0009064 glutamine family amino aci…	GO:0005622 intracellular anatomical structure; GO:0005737 cytoplasm;	GO:0003824 catalytic activity; GO:0015930 glutamate synthase activity; GO:0016491 oxidoreductase activity; GO:0016638 oxidoreductase activity, acting on the CH-NH2 group of donors;	PF00310; PF04898; PF01645	PF00310 Glutamine amidotransferases class-II; PF04898 Glutamate synthase central domain; PF01645 Conserved region in glutamate synthase	E	COG0070	Glutamate synthase domain 3
O34399	Glutamate synthase [NADPH] small chain OS=Bacillus subtilis (strain 168) OX=224308 GN=gltB PE=2 SV=2	gltB	54.862	42.4	66	15	15	15	12	13	20	21	13	14	15	15	13	14	15	15	13	14	15	15	310260	327970	800620	788040	0.557297	0.589109	1.4381	1.4155	1.05708	2.58048	2.53993	Cytoplasmic	K00266	gltD; glutamate synthase (NADPH) small chain [EC:1.4.1.13]	map00250 Alanine, aspartate and glutamate metabolism; map00910 Nitrogen metabolism; map01100 Metabolic pathways; map01110 Biosynthesis of secondary metabolites; map01120 Microbial metabolism in diverse environments; map01230 Biosynthesis of amino acids				PF14691; PF07992	PF14691 Dihydroprymidine dehydrogenase domain II, 4Fe-4S cluster; PF07992 Pyridine nucleotide-disulphide oxidoreductase	ER	COG0493	NADPH-dependent glutamate synthase beta chain or related oxidoreductase
P20668	HTH-type transcriptional regulator GltC OS=Bacillus subtilis (strain 168) OX=224308 GN=gltC PE=1 SV=3	gltC	34.047	50.7	44	12	12	12	11	12	11	10	11	12	11	11	11	12	11	11	11	12	11	11	2241800	2251200	1996700	1926700	1.06544	1.06991	0.948957	0.915688	1.00419	0.890668	0.859443	Cytoplasmic	K09681	gltC; LysR family transcriptional regulator, transcription activator of glutamate synthase operon		GO:0006355 regulation of DNA-templated transcription; GO:0009889 regulation of biosynthetic process; GO:0010468 regulation of gene expression; GO:0010556 regulation of macromolecule biosynthetic process; GO:0019219 regulation of nucleobase-containing compound metabolic process; GO:0019222 regulation of metabolic process; GO:0031323 regulation of cellular metabolic process; GO:0031326 regulation o…		GO:0003700 DNA-binding transcription factor activity; GO:0140110 transcription regulator activity;	PF00126	PF00126 Bacterial regulatory helix-turn-helix protein, lysR family	K	COG0583	DNA-binding transcriptional regulator, LysR family
P94501	HTH-type transcriptional regulator GltR OS=Bacillus subtilis (strain 168) OX=224308 GN=gltR PE=1 SV=3	gltR	32.956	18.2	13	4	4	4	3	3	4	3	4	4	4	4	4	4	4	4	4	4	4	4	48714	53166	55244	52986	0.9274	1.01216	1.05172	1.00873	1.09139	1.13405	1.0877	Cytoplasmic	K21959	ftsR; LysR family transcriptional regulator, cell division regulator					PF00126	PF00126 Bacterial regulatory helix-turn-helix protein, lysR family	K	COG0583	DNA-binding transcriptional regulator, LysR family
O07605	Proton/sodium-glutamate symport protein OS=Bacillus subtilis (strain 168) OX=224308 GN=gltT PE=3 SV=1	gltT	45.919	16.8	14	6	5	6	4	4	3	3	5	5	4	4	5	5	3	3	5	5	4	4	1716600	1580200	650430	669910	1.48715	1.36899	0.563492	0.580368	0.920541	0.378906	0.390254	CytoplasmicMembrane	K11102	gltP, gltT; proton glutamate symport protein							C	COG1301	Na+/H+-dicarboxylate symporter
P22250	Glutamate--tRNA ligase OS=Bacillus subtilis (strain 168) OX=224308 GN=gltX PE=3 SV=1	gltX	55.722	48.9	123	21	21	21	31	31	31	30	20	19	21	21	20	19	21	21	20	19	21	21	4718300	4849600	3631100	3587000	1.12434	1.15563	0.865269	0.85476	1.02783	0.769578	0.760231	Cytoplasmic	K09698	gltX; nondiscriminating glutamyl-tRNA synthetase [EC:6.1.1.24]	map00970 Aminoacyl-tRNA biosynthesis; map01100 Metabolic pathways; map01240 Biosynthesis of cofactors		GO:0009986 cell surface;	GO:0005488 binding; GO:0030246 carbohydrate binding; GO:0030247 polysaccharide binding; GO:2001065 mannan binding;	PF00749; PF19269	PF00749 tRNA synthetases class I (E and Q), catalytic domain; PF19269 Anticodon binding domain	J	COG0008	Glutamyl- or glutaminyl-tRNA synthetase
P54493	Rhomboid protease GluP OS=Bacillus subtilis (strain 168) OX=224308 GN=gluP PE=1 SV=2	gluP	56.461	13.2	10	5	5	5	1	3	4	2	4	5	5	4	4	5	5	4	4	5	5	4	148610	161480	176950	151670	0.930688	1.01129	1.10817	0.949852	1.0866	1.1907	1.02059	CytoplasmicMembrane	K19225	gluP; rhomboid protease GluP [EC:3.4.21.105]					PF14559	PF14559 Tetratricopeptide repeat	O	COG0705	Membrane-associated serine protease, rhomboid family
P54716	Maltose-6'-phosphate glucosidase OS=Bacillus subtilis (strain 168) OX=224308 GN=glvA PE=1 SV=1	glvA	50.513	29.4	31	10	10	10	7	8	8	8	8	8	10	10	8	8	10	10	8	8	10	10	134910	171920	324590	345290	0.552508	0.704078	1.32932	1.41409	1.27433	2.40597	2.55941	Cytoplasmic	K01232	glvA; maltose-6'-phosphate glucosidase [EC:3.2.1.122]	map00500 Starch and sucrose metabolism; map01100 Metabolic pathways				PF11975	PF11975 Family 4 glycosyl hydrolase C-terminal domain	G	COG1486	Alpha-galactosidase/6-phospho-beta-glucosidase, family 4 of glycosyl hydrolase
P54717	HTH-type transcriptional regulator GlvR OS=Bacillus subtilis (strain 168) OX=224308 GN=glvR PE=2 SV=1	glvR	29.297	18.9	9	4	4	4	1	1	3	4	3	3	4	4	3	3	4	4	3	3	4	4	39024	38124	46643	50205	0.897124	0.876434	1.07228	1.15416	0.976937	1.19524	1.28652	Cytoplasmic	K03481	glvR; RpiR family transcriptional regulator, glv operon transcriptional regulator		GO:0006355 regulation of DNA-templated transcription; GO:0009889 regulation of biosynthetic process; GO:0010468 regulation of gene expression; GO:0010556 regulation of macromolecule biosynthetic process; GO:0019219 regulation of nucleobase-containing compound metabolic process; GO:0019222 regulation of metabolic process; GO:0031323 regulation of cellular metabolic process; GO:0031326 regulation o…	GO:0005622 intracellular anatomical structure; GO:0005737 cytoplasm; GO:0005829 cytosol;	GO:0003700 DNA-binding transcription factor activity; GO:0140110 transcription regulator activity;	PF01418; PF01380	PF01418 Helix-turn-helix domain, rpiR family; PF01380 SIS domain	K	COG1737	DNA-binding transcriptional regulator, MurR/RpiR family, contains HTH and SIS domains
P42100	Glycerate kinase OS=Bacillus subtilis (strain 168) OX=224308 GN=glxK PE=3 SV=2	glxK	39.399	21.5	19	5	5	5	6	5	5	3	5	5	5	3	5	5	5	3	5	5	5	3	1328900	1417800	1198100	1016900	1.07133	1.143	0.965879	0.8198	1.0669	0.901573	0.765219	Cytoplasmic	K00865	glxK, garK; glycerate 2-kinase [EC:2.7.1.165]	map00260 Glycine, serine and threonine metabolism; map00561 Glycerolipid metabolism; map00630 Glyoxylate and dicarboxylate metabolism; map01100 Metabolic pathways; map01110 Biosynthesis of secondary metabolites; map01120 Microbial metabolism in diverse environments						G	COG1929	Glycerate kinase
P39148	Serine hydroxymethyltransferase OS=Bacillus subtilis (strain 168) OX=224308 GN=glyA PE=1 SV=1	glyA	45.489	55.7	129	17	17	17	33	33	29	34	17	17	15	15	17	17	15	15	17	17	15	15	7371000	7429800	7922300	7665500	0.970232	0.977972	1.0428	1.009	1.00798	1.07479	1.03995	Cytoplasmic	K00600	glyA, SHMT; glycine hydroxymethyltransferase [EC:2.1.2.1]	map00260 Glycine, serine and threonine metabolism; map00460 Cyanoamino acid metabolism; map00630 Glyoxylate and dicarboxylate metabolism; map00670 One carbon pool by folate; map00680 Methane metabolism; map01100 Metabolic pathways; map01110 Biosynthesis of secondary metabolites; map01120 Microbial metabolism in diverse environments; map01200 Carbon metabolism; map01230 Biosynthesis of amino acids…				PF00464	PF00464 Serine hydroxymethyltransferase	E	COG0112	Glycine/serine hydroxymethyltransferase
P54380	Glycine--tRNA ligase alpha subunit OS=Bacillus subtilis (strain 168) OX=224308 GN=glyQ PE=3 SV=1	glyQ	33.979	46.8	68	13	13	13	19	18	17	14	13	12	13	12	13	12	13	12	13	12	13	12	3721100	3535100	2778800	2865300	1.1538	1.09613	0.861623	0.888444	0.950015	0.746768	0.770014	Unknown	K01878	glyQ; glycyl-tRNA synthetase alpha chain [EC:6.1.1.14]	map00970 Aminoacyl-tRNA biosynthesis				PF02091	PF02091 Glycyl-tRNA synthetase alpha subunit	J	COG0752	Glycyl-tRNA synthetase, alpha subunit
P54381	Glycine--tRNA ligase beta subunit OS=Bacillus subtilis (strain 168) OX=224308 GN=glyS PE=3 SV=2	glyS	76.29	57	172	32	32	32	53	44	36	39	31	31	30	29	31	31	30	29	31	31	30	29	3590700	3609700	3015900	2951800	1.09073	1.0965	0.916123	0.896652	1.00529	0.83992	0.822068	Cytoplasmic	K01879	glyS; glycyl-tRNA synthetase beta chain [EC:6.1.1.14]	map00970 Aminoacyl-tRNA biosynthesis						J	COG0751	Glycyl-tRNA synthetase, beta subunit
O34328	Guanylate kinase OS=Bacillus subtilis (strain 168) OX=224308 GN=gmk PE=3 SV=2	gmk	23.218	73.5	48	11	11	11	9	17	11	11	9	11	9	9	9	11	9	9	9	11	9	9	1916300	1967700	1734300	1575900	1.06547	1.09405	0.964277	0.876206	1.02682	0.905025	0.822366	Cytoplasmic	K00942	gmk, GUK1; guanylate kinase [EC:2.7.4.8]	map00230 Purine metabolism; map01100 Metabolic pathways	GO:0006139 nucleobase-containing compound metabolic process; GO:0006163 purine nucleotide metabolic process; GO:0006725 cellular aromatic compound metabolic process; GO:0006753 nucleoside phosphate metabolic process; GO:0006793 phosphorus metabolic process; GO:0006796 phosphate-containing compound metabolic process; GO:0006807 nitrogen compound metabolic process; GO:0008152 metabolic process; GO:…	GO:0005622 intracellular anatomical structure; GO:0005737 cytoplasm; GO:0005829 cytosol;	GO:0003824 catalytic activity; GO:0004385 guanylate kinase activity; GO:0016301 kinase activity; GO:0016740 transferase activity; GO:0016772 transferase activity, transferring phosphorus-containing groups; GO:0016776 phosphotransferase activity, phosphate group as acceptor; GO:0019205 nucleobase-containing compound kinase activity; GO:0050145 nucleoside monophosphate kinase activity;	PF00625	PF00625 Guanylate kinase	F	COG0194	Guanylate kinase
O05506	PTS system oligo-beta-mannoside-specific EIIA component OS=Bacillus subtilis (strain 168) OX=224308 GN=gmuA PE=1 SV=2	gmuA	12.408	32.7	7	3	3	3	4	2	0	1	3	2	1	2	3	2	1	2	3	2	1	2	200020	201970	0	26771	1.39952	1.41316		0.187314	1.00975		0.133842	Unknown	K02759	celC, chbA; cellobiose PTS system EIIA component [EC:2.7.1.196 2.7.1.205]	map00500 Starch and sucrose metabolism; map02060 Phosphotransferase system (PTS)				PF02255	PF02255 PTS system, Lactose/Cellobiose specific IIA subunit	G	COG1447	Phosphotransferase system cellobiose-specific component IIA
O05505	PTS system oligo-beta-mannoside-specific EIIB component OS=Bacillus subtilis (strain 168) OX=224308 GN=gmuB PE=1 SV=1	gmuB	11.443	32	7	2	2	2	3	4	0	0	2	2	1	0	2	2	1	0	2	2	1	0	132120	231400	0	0	0.726893	1.27311			1.75144			Cytoplasmic	K02760	celA, chbB; cellobiose PTS system EIIB component [EC:2.7.1.196 2.7.1.205]	map00500 Starch and sucrose metabolism; map02060 Phosphotransferase system (PTS)				PF02302	PF02302 PTS system, Lactose/Cellobiose specific IIB subunit	G	COG1440	Phosphotransferase system cellobiose-specific component IIB
O05507	PTS system oligo-beta-mannoside-specific EIIC component OS=Bacillus subtilis (strain 168) OX=224308 GN=gmuC PE=1 SV=1	gmuC	48.436	6.8	6	3	3	3	3	3	0	0	3	3	0	1	3	3	0	1	3	3	0	1	73552	62731	0	0	1.0794	0.920599			0.85288			Unknown	K02761	celB, chbC; cellobiose PTS system EIIC component	map00500 Starch and sucrose metabolism; map02060 Phosphotransferase system (PTS)						G	COG1455	Phosphotransferase system cellobiose-specific component IIC
O05508	6-phospho-beta-glucosidase GmuD OS=Bacillus subtilis (strain 168) OX=224308 GN=gmuD PE=1 SV=1	gmuD	54.333	37.8	41	15	15	15	16	14	5	6	15	14	8	6	15	14	8	6	15	14	8	6	1798400	1702800	333220	340760	1.72294	1.63135	0.319239	0.326463	0.946842	0.185287	0.18948	Cytoplasmic	K01223	E3.2.1.86B, bglA; 6-phospho-beta-glucosidase [EC:3.2.1.86]	map00010 Glycolysis / Gluconeogenesis; map00500 Starch and sucrose metabolism	GO:0008152 metabolic process; GO:0071704 organic substance metabolic process; GO:1901135 carbohydrate derivative metabolic process; GO:1901657 glycosyl compound metabolic process;	GO:0005622 intracellular anatomical structure; GO:0005737 cytoplasm; GO:0005829 cytosol;	GO:0003824 catalytic activity; GO:0004553 hydrolase activity, hydrolyzing O-glycosyl compounds; GO:0008422 beta-glucosidase activity; GO:0015926 glucosidase activity; GO:0016787 hydrolase activity; GO:0016798 hydrolase activity, acting on glycosyl bonds;	PF00232	PF00232 Glycosyl hydrolase family 1	G	COG2723	Beta-glucosidase/6-phospho-beta-glucosidase/beta-galactosidase
O05510	Putative fructokinase OS=Bacillus subtilis (strain 168) OX=224308 GN=gmuE PE=1 SV=1	gmuE	32.44	4.3	4	1	1	1	1	1	1	1	1	1	1	1	1	1	1	1	1	1	1	1	0	0	0	0								Cytoplasmic	K00847	E2.7.1.4, scrK; fructokinase [EC:2.7.1.4]	map00051 Fructose and mannose metabolism; map00500 Starch and sucrose metabolism; map00520 Amino sugar and nucleotide sugar metabolism; map01100 Metabolic pathways; map01110 Biosynthesis of secondary metabolites; map01250 Biosynthesis of nucleotide sugars						GK	COG1940	Sugar kinase of the NBD/HSP70 family, may contain an N-terminal HTH domain
O05511	Probable mannose-6-phosphate isomerase GmuF OS=Bacillus subtilis (strain 168) OX=224308 GN=gmuF PE=1 SV=1	gmuF	35.492	14.9	3	4	3	3	0	3	0	0	2	4	1	1	1	3	0	0	1	3	0	0	0	0	0	0								Cytoplasmic	K01809	manA, MPI; mannose-6-phosphate isomerase [EC:5.3.1.8]	map00051 Fructose and mannose metabolism; map00520 Amino sugar and nucleotide sugar metabolism; map00541 O-Antigen nucleotide sugar biosynthesis; map01100 Metabolic pathways; map01110 Biosynthesis of secondary metabolites; map01240 Biosynthesis of cofactors; map01250 Biosynthesis of nucleotide sugars						G	COG1482	Mannose-6-phosphate isomerase, class I
O05509	HTH-type transcriptional regulator GmuR OS=Bacillus subtilis (strain 168) OX=224308 GN=gmuR PE=1 SV=1	gmuR	27.374	30	26	6	6	6	6	7	7	6	5	6	6	5	5	6	6	5	5	6	6	5	91683	80618	109700	101060	0.957372	0.841829	1.14551	1.05529	0.879312	1.19651	1.10228	Cytoplasmic	K03492	gmuR; GntR family transcriptional regulator, regulator of glucomannan utilization					PF00392; PF07702	PF00392 Bacterial regulatory proteins, gntR family; PF07702 UTRA domain	K	COG2188	DNA-binding transcriptional regulator, GntR family
P80859	6-phosphogluconate dehydrogenase, NADP(+)-dependent, decarboxylating OS=Bacillus subtilis (strain 168) OX=224308 GN=gndA PE=1 SV=4	gndA	51.774	86.6	239	35	34	35	60	58	57	64	34	35	34	35	33	34	33	34	34	35	34	35	7172100	7306500	8215900	7985300	0.935091	0.952614	1.07118	1.04112	1.01874	1.14554	1.11338	Unknown	K00033	PGD, gnd, gntZ; 6-phosphogluconate dehydrogenase [EC:1.1.1.44 1.1.1.343]	map00030 Pentose phosphate pathway; map00480 Glutathione metabolism; map01100 Metabolic pathways; map01110 Biosynthesis of secondary metabolites; map01120 Microbial metabolism in diverse environments; map01200 Carbon metabolism				PF03446	PF03446 NAD binding domain of 6-phosphogluconate dehydrogenase	G	COG0362	6-phosphogluconate dehydrogenase
P12011	Gluconokinase OS=Bacillus subtilis (strain 168) OX=224308 GN=gntK PE=3 SV=1	gntK	57.169	55.4	107	22	22	22	24	27	30	26	22	22	21	21	22	22	21	21	22	22	21	21	4159700	4071700	3418500	3316900	1.11171	1.0882	0.913622	0.886469	0.978845	0.821814	0.797389	Cytoplasmic	K25031	gntK; gluconokinase [EC:2.7.1.12]	map00030 Pentose phosphate pathway; map01100 Metabolic pathways; map01110 Biosynthesis of secondary metabolites; map01120 Microbial metabolism in diverse environments; map01200 Carbon metabolism				PF00370; PF02782	PF00370 FGGY family of carbohydrate kinases, N-terminal domain; PF02782 FGGY family of carbohydrate kinases, C-terminal domain	G	COG1070	Sugar (pentulose or hexulose) kinase
P12012	Gluconate permease OS=Bacillus subtilis (strain 168) OX=224308 GN=gntP PE=3 SV=1	gntP	46.655	7.8	11	3	3	3	3	3	2	3	3	3	3	3	3	3	3	3	3	3	3	3	990710	855880	806420	933920	1.1048	0.954443	0.899287	1.04147	0.863906	0.813982	0.942677	CytoplasmicMembrane	K03299	TC.GNTP; gluconate:H+ symporter, GntP family		GO:0006810 transport; GO:0006811 monoatomic ion transport; GO:0006820 monoatomic anion transport; GO:0008643 carbohydrate transport; GO:0015711 organic anion transport; GO:0015718 monocarboxylic acid transport; GO:0015849 organic acid transport; GO:0034219 carbohydrate transmembrane transport; GO:0034220 monoatomic ion transmembrane transport; GO:0035429 gluconate transmembrane transport; GO:0042…	GO:0005886 plasma membrane; GO:0016020 membrane; GO:0071944 cell periphery;	GO:0005215 transporter activity; GO:0005342 organic acid transmembrane transporter activity; GO:0008028 monocarboxylic acid transmembrane transporter activity; GO:0008509 monoatomic anion transmembrane transporter activity; GO:0008514 organic anion transmembrane transporter activity; GO:0015075 monoatomic ion transmembrane transporter activity; GO:0015128 gluconate transmembrane transporter activ…			G	COG2610	H+/gluconate symporter GntT or related permease, GntP/DsdX family
P10585	Gluconate operon transcriptional repressor OS=Bacillus subtilis (strain 168) OX=224308 GN=gntR PE=4 SV=2	gntR	28.279	39.9	33	8	8	8	8	8	9	8	7	7	8	7	7	7	8	7	7	7	8	7	613850	645960	524890	479920	1.08424	1.14096	0.927114	0.847683	1.05231	0.855079	0.78182	Cytoplasmic	K11476	gntR; GntR family transcriptional regulator, gluconate operon transcriptional repressor					PF00392; PF07729	PF00392 Bacterial regulatory proteins, gntR family; PF07729 FCD domain	K	COG1802	DNA-binding transcriptional regulator, GntR family
P12013	6-phosphogluconate dehydrogenase, NAD(+)-dependent, decarboxylating OS=Bacillus subtilis (strain 168) OX=224308 GN=gntZ PE=1 SV=1	gntZ	51.983	78.6	149	28	27	27	39	42	34	34	28	27	27	28	27	26	26	27	27	26	26	27	9405300	10096000	6342700	5897700	1.18523	1.27227	0.799289	0.743212	1.07344	0.674375	0.627061	Unknown	K00033	PGD, gnd, gntZ; 6-phosphogluconate dehydrogenase [EC:1.1.1.44 1.1.1.343]	map00030 Pentose phosphate pathway; map00480 Glutathione metabolism; map01100 Metabolic pathways; map01110 Biosynthesis of secondary metabolites; map01120 Microbial metabolism in diverse environments; map01200 Carbon metabolism				PF03446	PF03446 NAD binding domain of 6-phosphogluconate dehydrogenase	G	COG0362	6-phosphogluconate dehydrogenase
P39773	2,3-bisphosphoglycerate-independent phosphoglycerate mutase OS=Bacillus subtilis (strain 168) OX=224308 GN=gpmI PE=1 SV=4	gpmI	56.308	72.4	164	24	24	24	46	43	39	36	23	23	24	23	23	23	24	23	23	23	24	23	10089000	10478000	7597700	7644800	1.12696	1.17042	0.84868	0.853941	1.03856	0.753068	0.757736	Cytoplasmic	K15633	gpmI; 2,3-bisphosphoglycerate-independent phosphoglycerate mutase [EC:5.4.2.12]	map00010 Glycolysis / Gluconeogenesis; map00260 Glycine, serine and threonine metabolism; map00680 Methane metabolism; map01100 Metabolic pathways; map01110 Biosynthesis of secondary metabolites; map01120 Microbial metabolism in diverse environments; map01200 Carbon metabolism; map01230 Biosynthesis of amino acids	GO:0005975 carbohydrate metabolic process; GO:0006082 organic acid metabolic process; GO:0006090 pyruvate metabolic process; GO:0006091 generation of precursor metabolites and energy; GO:0006096 glycolytic process; GO:0006139 nucleobase-containing compound metabolic process; GO:0006163 purine nucleotide metabolic process; GO:0006164 purine nucleotide biosynthetic process; GO:0006725 cellular arom…		GO:0003824 catalytic activity; GO:0004619 phosphoglycerate mutase activity; GO:0005488 binding; GO:0016853 isomerase activity; GO:0016866 intramolecular transferase activity; GO:0016868 intramolecular phosphotransferase activity; GO:0030145 manganese ion binding; GO:0043167 ion binding; GO:0043169 cation binding; GO:0046537 2,3-bisphosphoglycerate-independent phosphoglycerate mutase activity; GO:…	PF06415	PF06415 BPG-independent PGAM N-terminus (iPGM_N)	G	COG0696	Phosphoglycerate mutase (BPG-independent), AlkP superfamily
P46919	Glycerol-3-phosphate dehydrogenase [NAD(P)+] OS=Bacillus subtilis (strain 168) OX=224308 GN=gpsA PE=3 SV=2	gpsA	37.436	64.9	92	16	16	16	22	25	24	21	15	16	15	15	15	16	15	15	15	16	15	15	2877600	2882700	1878500	1773900	1.22286	1.22503	0.798283	0.753833	1.00177	0.652801	0.616451	Unknown	K00057	gpsA; glycerol-3-phosphate dehydrogenase (NAD(P)+) [EC:1.1.1.94]	map00564 Glycerophospholipid metabolism; map01110 Biosynthesis of secondary metabolites	GO:0008152 metabolic process;		GO:0003824 catalytic activity; GO:0016491 oxidoreductase activity; GO:0016614 oxidoreductase activity, acting on CH-OH group of donors; GO:0016616 oxidoreductase activity, acting on the CH-OH group of donors, NAD or NADP as acceptor; GO:0047952 glycerol-3-phosphate dehydrogenase [NAD(P)+] activity;	PF07479	PF07479 NAD-dependent glycerol-3-phosphate dehydrogenase C-terminus	C	COG0240	Glycerol-3-phosphate dehydrogenase
P0CI74	Cell cycle protein GpsB OS=Bacillus subtilis (strain 168) OX=224308 GN=gpsB PE=1 SV=1	gpsB	11.592	42.9	26	4	4	4	6	7	6	7	4	4	4	4	4	4	4	4	4	4	4	4	1904200	2012300	1569200	1660600	1.06584	1.12635	0.878329	0.929488	1.05677	0.824073	0.872072	Cytoplasmic									D	COG3599	Cell division septum initiation protein DivIVA, interacts with FtsZ and MinD
P80240	Transcription elongation factor GreA OS=Bacillus subtilis (strain 168) OX=224308 GN=greA PE=1 SV=4	greA	17.271	60.5	64	11	11	11	18	15	16	15	10	11	10	11	10	11	10	11	10	11	10	11	7865100	8098200	7592300	7825100	1.00254	1.03225	0.967767	0.997441	1.02964	0.965315	0.994914	Cytoplasmic	K03624	greA; transcription elongation factor GreA		GO:0006139 nucleobase-containing compound metabolic process; GO:0006351 DNA-templated transcription; GO:0006354 DNA-templated transcription elongation; GO:0006725 cellular aromatic compound metabolic process; GO:0006807 nitrogen compound metabolic process; GO:0008152 metabolic process; GO:0009058 biosynthetic process; GO:0009059 macromolecule biosynthetic process; GO:0009987 cellular process; GO:…			PF03449; PF01272	PF03449 Transcription elongation factor, N-terminal; PF01272 Transcription elongation factor, GreA/GreB, C-term	K	COG0782	Transcription elongation factor, GreA/GreB family
P28598	60 kDa chaperonin OS=Bacillus subtilis (strain 168) OX=224308 GN=groL PE=1 SV=3	groL	57.424	75.6	547	32	32	32	149	139	134	125	32	32	31	31	32	32	31	31	32	32	31	31	16371000	16354000	13023000	13908000	1.09769	1.09655	0.873206	0.932547	0.998962	0.795492	0.849551	Cytoplasmic	K04077	groEL, HSPD1; chaperonin GroEL	map03018 RNA degradation	GO:0001817 regulation of cytokine production; GO:0001819 positive regulation of cytokine production; GO:0002791 regulation of peptide secretion; GO:0002793 positive regulation of peptide secretion; GO:0006457 protein folding; GO:0006458 'de novo' protein folding; GO:0009987 cellular process; GO:0032677 regulation of interleukin-8 production; GO:0032757 positive regulation of interleukin-8 product…	GO:0005622 intracellular anatomical structure; GO:0005737 cytoplasm; GO:0005829 cytosol; GO:0009986 cell surface; GO:0016465 chaperonin ATPase complex; GO:0032991 protein-containing complex; GO:0101031 protein folding chaperone complex; GO:1990220 GroEL-GroES complex;	GO:0005488 binding; GO:0005515 protein binding; GO:0030246 carbohydrate binding; GO:0030247 polysaccharide binding; GO:0044183 protein folding chaperone; GO:0046812 host cell surface binding; GO:0051082 unfolded protein binding; GO:2001065 mannan binding;			O	COG0459	Chaperonin GroEL (HSP60 family)
P28599	10 kDa chaperonin OS=Bacillus subtilis (strain 168) OX=224308 GN=groS PE=1 SV=2	groS	10.176	43.6	19	4	4	4	4	6	4	5	4	4	4	4	4	4	4	4	4	4	4	4	13862000	11100000	9492100	9702300	1.25572	1.00552	0.859862	0.878903	0.80075	0.684757	0.699921	Cytoplasmic	K04078	groES, HSPE1; chaperonin GroES		GO:0006457 protein folding; GO:0006458 'de novo' protein folding; GO:0006950 response to stress; GO:0006986 response to unfolded protein; GO:0009987 cellular process; GO:0010033 response to organic substance; GO:0035966 response to topologically incorrect protein; GO:0042221 response to chemical; GO:0050896 response to stimulus; GO:0051084 'de novo' post-translational protein folding; GO:0051085 …		GO:0005488 binding; GO:0005515 protein binding; GO:0042802 identical protein binding; GO:0043167 ion binding; GO:0043169 cation binding; GO:0046872 metal ion binding; GO:0051082 unfolded protein binding; GO:0051087 protein-folding chaperone binding;	PF00166	PF00166 Chaperonin 10 Kd subunit	O	COG0234	Co-chaperonin GroES (HSP10)
P15874	Protein GrpE OS=Bacillus subtilis (strain 168) OX=224308 GN=grpE PE=1 SV=3	grpE	21.683	39	42	8	8	8	11	12	10	9	8	8	8	8	8	8	8	8	8	8	8	8	5477600	5474100	4082000	4225300	1.13767	1.13694	0.847811	0.877574	0.999361	0.745217	0.771378	Cytoplasmic	K03687	GRPE; molecular chaperone GrpE		GO:0050790 regulation of catalytic activity; GO:0065007 biological regulation; GO:0065009 regulation of molecular function;	GO:0009986 cell surface;	GO:0000166 nucleotide binding; GO:0000774 adenyl-nucleotide exchange factor activity; GO:0005488 binding; GO:0005515 protein binding; GO:0017076 purine nucleotide binding; GO:0030234 enzyme regulator activity; GO:0030246 carbohydrate binding; GO:0030247 polysaccharide binding; GO:0030554 adenyl nucleotide binding; GO:0036094 small molecule binding; GO:0051082 unfolded protein binding; GO:0060589 …			O	COG0576	Molecular chaperone GrpE (heat shock protein HSP-70)
P71084	Glutamate-1-semialdehyde 2,1-aminomutase 2 OS=Bacillus subtilis (strain 168) OX=224308 GN=gsaB PE=3 SV=2	gsaB	46.183	65.5	97	17	17	17	25	29	21	22	15	16	17	17	15	16	17	17	15	16	17	17	1549800	1557100	1052000	1033400	1.19392	1.19955	0.810431	0.796102	1.00471	0.678797	0.666796	Cytoplasmic	K01845	hemL; glutamate-1-semialdehyde 2,1-aminomutase [EC:5.4.3.8]	map00860 Porphyrin metabolism; map01100 Metabolic pathways; map01110 Biosynthesis of secondary metabolites; map01120 Microbial metabolism in diverse environments; map01240 Biosynthesis of cofactors				PF00202	PF00202 Aminotransferase class-III	H	COG0001	Glutamate-1-semialdehyde aminotransferase
P26907	Glucose starvation-inducible protein B OS=Bacillus subtilis (strain 168) OX=224308 GN=gsiB PE=1 SV=3	gsiB	13.797	57.7	47	8	8	8	11	12	11	13	8	8	8	8	8	8	8	8	8	8	8	8	551080	711820	2161400	1696500	0.430464	0.556022	1.68833	1.32518	1.29168	3.92212	3.0785	Extracellular	K06884	K06884; uncharacterized protein							R	COG3729	General stress protein YciG, contains tandem KGG domains
P25148	General stress protein A OS=Bacillus subtilis (strain 168) OX=224308 GN=gspA PE=1 SV=2	gspA	33.522	45.8	34	9	9	9	6	8	12	8	8	8	9	8	8	8	9	8	8	8	9	8	811600	947480	1038100	946850	0.867087	1.01226	1.10907	1.01158	1.16742	1.27908	1.16665	Cytoplasmic				GO:0000271 polysaccharide biosynthetic process; GO:0005975 carbohydrate metabolic process; GO:0005976 polysaccharide metabolic process; GO:0008152 metabolic process; GO:0009058 biosynthetic process; GO:0009059 macromolecule biosynthetic process; GO:0016051 carbohydrate biosynthetic process; GO:0043170 macromolecule metabolic process; GO:0044238 primary metabolic process; GO:0071704 organic substa…		GO:0003824 catalytic activity; GO:0016740 transferase activity; GO:0016757 glycosyltransferase activity;			M	COG1442	Lipopolysaccharide biosynthesis protein, LPS:glycosyltransferase
Q05852	UTP--glucose-1-phosphate uridylyltransferase OS=Bacillus subtilis (strain 168) OX=224308 GN=gtaB PE=1 SV=1	gtaB	33.07	59.6	86	14	14	14	21	21	22	22	14	14	14	14	14	14	14	14	14	14	14	14	6978200	6735000	6547400	6594300	1.03939	1.00317	0.975226	0.982212	0.965149	0.938265	0.944986	Cytoplasmic	K00963	UGP2, galU, galF; UTP--glucose-1-phosphate uridylyltransferase [EC:2.7.7.9]	map00040 Pentose and glucuronate interconversions; map00052 Galactose metabolism; map00500 Starch and sucrose metabolism; map00520 Amino sugar and nucleotide sugar metabolism; map00541 O-Antigen nucleotide sugar biosynthesis; map01100 Metabolic pathways; map01110 Biosynthesis of secondary metabolites; map01240 Biosynthesis of cofactors; map01250 Biosynthesis of nucleotide sugars						M	COG1210	UTP-glucose-1-phosphate uridylyltransferase
P29727	GMP synthase [glutamine-hydrolyzing] OS=Bacillus subtilis (strain 168) OX=224308 GN=guaA PE=3 SV=3	guaA	57.848	59.6	143	24	24	24	44	39	29	31	24	24	22	22	24	24	22	22	24	24	22	22	8815500	8894800	5000200	5311800	1.25835	1.26967	0.713746	0.758225	1.009	0.567205	0.602552	Cytoplasmic	K01951	guaA, GMPS; GMP synthase (glutamine-hydrolysing) [EC:6.3.5.2]	map00230 Purine metabolism; map00983 Drug metabolism - other enzymes; map01100 Metabolic pathways	GO:0006139 nucleobase-containing compound metabolic process; GO:0006163 purine nucleotide metabolic process; GO:0006164 purine nucleotide biosynthetic process; GO:0006177 GMP biosynthetic process; GO:0006725 cellular aromatic compound metabolic process; GO:0006753 nucleoside phosphate metabolic process; GO:0006793 phosphorus metabolic process; GO:0006796 phosphate-containing compound metabolic pr…		GO:0003824 catalytic activity; GO:0003921 GMP synthase activity; GO:0003922 GMP synthase (glutamine-hydrolyzing) activity; GO:0016874 ligase activity; GO:0016879 ligase activity, forming carbon-nitrogen bonds; GO:0016884 carbon-nitrogen ligase activity, with glutamine as amido-N-donor;	PF00117; PF02540; PF00958	PF00117 Glutamine amidotransferase class-I; PF02540 NAD synthase; PF00958 GMP synthase C terminal domain	F	COG0519	GMP synthase, PP-ATPase domain/subunit
P21879	Inosine-5'-monophosphate dehydrogenase OS=Bacillus subtilis (strain 168) OX=224308 GN=guaB PE=1 SV=2	guaB	52.99	71.7	191	25	24	25	65	69	27	30	25	24	21	22	24	24	20	21	25	24	21	22	8782200	8981100	1803600	1748900	1.64802	1.68534	0.338453	0.328188	1.02265	0.20537	0.199141	Cytoplasmic	K00088	IMPDH, guaB; IMP dehydrogenase [EC:1.1.1.205]	map00230 Purine metabolism; map00983 Drug metabolism - other enzymes; map01100 Metabolic pathways; map01110 Biosynthesis of secondary metabolites	GO:0006139 nucleobase-containing compound metabolic process; GO:0006163 purine nucleotide metabolic process; GO:0006164 purine nucleotide biosynthetic process; GO:0006183 GTP biosynthetic process; GO:0006725 cellular aromatic compound metabolic process; GO:0006753 nucleoside phosphate metabolic process; GO:0006793 phosphorus metabolic process; GO:0006796 phosphate-containing compound metabolic pr…	GO:0005622 intracellular anatomical structure; GO:0005737 cytoplasm;	GO:0003824 catalytic activity; GO:0003938 IMP dehydrogenase activity; GO:0016491 oxidoreductase activity; GO:0016614 oxidoreductase activity, acting on CH-OH group of donors; GO:0016616 oxidoreductase activity, acting on the CH-OH group of donors, NAD or NADP as acceptor;	PF00478; PF00571	PF00478 IMP dehydrogenase / GMP reductase domain; PF00571 CBS domain	T	COG0517	CBS domain
O05269	GMP reductase OS=Bacillus subtilis (strain 168) OX=224308 GN=guaC PE=2 SV=2	guaC	35.85	26.1	17	6	6	6	7	3	3	4	6	6	6	4	6	6	6	4	6	6	6	4	404560	383990	228730	242630	1.28441	1.2191	0.726179	0.770309	0.949155	0.56538	0.599738	Cytoplasmic	K00364	guaC, GMPR; GMP reductase [EC:1.7.1.7]	map00230 Purine metabolism; map01100 Metabolic pathways				PF00478	PF00478 IMP dehydrogenase / GMP reductase domain	F	COG0516	IMP dehydrogenase/GMP reductase
P42236	Alpha-ketoglutaric semialdehyde dehydrogenase OS=Bacillus subtilis (strain 168) OX=224308 GN=gucD PE=1 SV=1	gucD	52.414	5.7	2	2	2	2	0	0	1	1	0	0	1	1	0	0	1	1	0	0	1	1	0	0	0	0								Cytoplasmic	K22187	xylA; alpha-ketoglutaric semialdehyde dehydrogenase [EC:1.2.1.-]	map00040 Pentose and glucuronate interconversions; map01100 Metabolic pathways						I	COG1012	Acyl-CoA reductase or other NAD-dependent aldehyde dehydrogenase
P50735	Cryptic catabolic NAD-specific glutamate dehydrogenase GudB OS=Bacillus subtilis (strain 168) OX=224308 GN=gudB PE=1 SV=2	gudB	47.34	40.5	64	14	13	14	18	15	17	14	13	14	14	14	12	13	13	13	13	14	14	14	4093500	4293300	4769600	4722100	0.915849	0.96055	1.06711	1.05649	1.04881	1.16516	1.15356	Cytoplasmic	K00260	gudB, rocG; glutamate dehydrogenase [EC:1.4.1.2]	map00220 Arginine biosynthesis; map00250 Alanine, aspartate and glutamate metabolism; map00430 Taurine and hypotaurine metabolism; map00910 Nitrogen metabolism; map01100 Metabolic pathways; map01120 Microbial metabolism in diverse environments	GO:0006082 organic acid metabolic process; GO:0006520 amino acid metabolic process; GO:0006807 nitrogen compound metabolic process; GO:0008152 metabolic process; GO:0009987 cellular process; GO:0019752 carboxylic acid metabolic process; GO:0043436 oxoacid metabolic process; GO:0044237 cellular metabolic process; GO:0044238 primary metabolic process; GO:0044281 small molecule metabolic process; GO…		GO:0003824 catalytic activity; GO:0004352 glutamate dehydrogenase (NAD+) activity; GO:0004353 glutamate dehydrogenase [NAD(P)+] activity; GO:0016491 oxidoreductase activity; GO:0016638 oxidoreductase activity, acting on the CH-NH2 group of donors; GO:0016639 oxidoreductase activity, acting on the CH-NH2 group of donors, NAD or NADP as acceptor;	PF02812; PF00208	PF02812 Glu/Leu/Phe/Val dehydrogenase, dimerisation domain; PF00208 Glutamate/Leucine/Phenylalanine/Valine dehydrogenase	E	COG0334	Glutamate dehydrogenase/leucine dehydrogenase
P42238	Probable glucarate dehydratase OS=Bacillus subtilis (strain 168) OX=224308 GN=gudD PE=3 SV=2	gudD	50.748	14.7	7	4	4	4	0	0	4	3	0	0	4	4	0	0	4	4	0	0	4	4	0	0	35015	36368			0.981046	1.01895				Cytoplasmic	K01706	gudD; glucarate dehydratase [EC:4.2.1.40]	map00053 Ascorbate and aldarate metabolism; map01100 Metabolic pathways				PF13378	PF13378 Enolase C-terminal domain-like	MR	COG4948	L-alanine-DL-glutamate epimerase or related enzyme of enolase superfamily
Q06004	Sorbitol dehydrogenase OS=Bacillus subtilis (strain 168) OX=224308 GN=gutB PE=1 SV=3	gutB	38.39	23.8	16	5	5	5	6	4	3	3	4	3	5	4	4	3	5	4	4	3	5	4	59125	66927	41828	45871	1.10643	1.25243	0.782743	0.858401	1.13196	0.70745	0.775831	Cytoplasmic	K00008	SORD, gutB; L-iditol 2-dehydrogenase [EC:1.1.1.14]	map00040 Pentose and glucuronate interconversions; map00051 Fructose and mannose metabolism; map01100 Metabolic pathways				PF08240; PF00107	PF08240 Alcohol dehydrogenase GroES-like domain; PF00107 Zinc-binding dehydrogenase	ER	COG1063	Threonine dehydrogenase or related Zn-dependent dehydrogenase
P39143	Transcription activator GutR OS=Bacillus subtilis (strain 168) OX=224308 GN=gutR PE=4 SV=1	gutR	95.075	10.1	17	6	6	6	5	4	5	3	6	5	5	4	6	5	5	4	6	5	5	4	42466	42343	39490	36001	1.05966	1.05659	0.985402	0.898341	0.997104	0.92992	0.847761	Cytoplasmic	K16247	gutR; LuxR family transcriptional regulator, glucitol operon activator					PF00931	PF00931 NB-ARC domain	R	COG0457	Tetratricopeptide (TPR) repeat
P05653	DNA gyrase subunit A OS=Bacillus subtilis (strain 168) OX=224308 GN=gyrA PE=1 SV=1	gyrA	92.098	56	191	41	41	41	50	51	44	46	39	41	40	39	39	41	40	39	39	41	40	39	2165300	2178000	1397700	1370700	1.21788	1.22502	0.786141	0.770955	1.00587	0.645499	0.63303	Cytoplasmic	K02469	gyrA; DNA gyrase subunit A [EC:5.6.2.2]							L	COG0188	DNA gyrase/topoisomerase IV, subunit A
P05652	DNA gyrase subunit B OS=Bacillus subtilis (strain 168) OX=224308 GN=gyrB PE=3 SV=1	gyrB	71.503	44.2	125	26	26	26	34	31	30	30	26	26	26	26	26	26	26	26	26	26	26	26	3233300	3402800	2531600	2418000	1.11631	1.17483	0.874043	0.834822	1.05242	0.782977	0.747843	Cytoplasmic	K02470	gyrB; DNA gyrase subunit B [EC:5.6.2.2]		GO:0006139 nucleobase-containing compound metabolic process; GO:0006259 DNA metabolic process; GO:0006265 DNA topological change; GO:0006725 cellular aromatic compound metabolic process; GO:0006807 nitrogen compound metabolic process; GO:0006996 organelle organization; GO:0007059 chromosome segregation; GO:0008152 metabolic process; GO:0009987 cellular process; GO:0016043 cellular component organ…	GO:0009295 nucleoid;	GO:0003824 catalytic activity; GO:0003916 DNA topoisomerase activity; GO:0003918 DNA topoisomerase type II (double strand cut, ATP-hydrolyzing) activity; GO:0008094 ATP-dependent activity, acting on DNA; GO:0016462 pyrophosphatase activity; GO:0016787 hydrolase activity; GO:0016817 hydrolase activity, acting on acid anhydrides; GO:0016818 hydrolase activity, acting on acid anhydrides, in phosphor…	PF02518; PF00204	PF02518 Histidine kinase-, DNA gyrase B-, and HSP90-like ATPase; PF00204 DNA gyrase B	L	COG0187	DNA gyrase/topoisomerase IV, subunit B
P02968	Flagellin OS=Bacillus subtilis (strain 168) OX=224308 GN=hag PE=1 SV=2	hag	32.626	79.6	305	15	14	15	37	35	117	116	13	13	14	14	12	12	13	13	13	13	14	14	11975000	11257000	43129000	44969000	0.430252	0.404455	1.54959	1.6157	0.940042	3.60159	3.75524	Cytoplasmic	K02406	fliC, hag; flagellin	map02020 Two-component system; map02040 Flagellar assembly; map04621 NOD-like receptor signaling pathway; map04626 Plant-pathogen interaction		GO:0005576 extracellular region; GO:0009288 bacterial-type flagellum; GO:0042995 cell projection; GO:0043226 organelle; GO:0043228 non-membrane-bounded organelle;				N	COG1344	Flagellin and related hook-associated protein FlgL
O32215	DNA helicase IV OS=Bacillus subtilis (strain 168) OX=224308 GN=helD PE=1 SV=1	helD	89.924	17.6	32	11	11	11	8	7	8	9	10	9	10	10	10	9	10	10	10	9	10	10	87725	94479	120500	115650	0.838763	0.90334	1.15213	1.10576	1.07699	1.37361	1.31832	Cytoplasmic	K03657	uvrD, pcrA; ATP-dependent DNA helicase UvrD/PcrA [EC:5.6.2.4]	map03420 Nucleotide excision repair; map03430 Mismatch repair				PF13245; PF13538	PF13245 AAA domain; PF13538 UvrD-like helicase C-terminal domain	L	COG3973	DNA helicase IV
P16618	Glutamyl-tRNA reductase OS=Bacillus subtilis (strain 168) OX=224308 GN=hemA PE=1 SV=1	hemA	50.843	25.9	23	9	9	9	6	7	5	5	8	8	6	6	8	8	6	6	8	8	6	6	138420	140940	134780	141420	0.996616	1.01476	0.970408	1.01822	1.01821	0.973703	1.02167	Cytoplasmic	K02492	hemA; glutamyl-tRNA reductase [EC:1.2.1.70]	map00860 Porphyrin metabolism; map01100 Metabolic pathways; map01110 Biosynthesis of secondary metabolites; map01120 Microbial metabolism in diverse environments; map01240 Biosynthesis of cofactors				PF05201; PF00745	PF05201 Glutamyl-tRNAGlu reductase, N-terminal domain; PF00745 Glutamyl-tRNAGlu reductase, dimerisation domain	H	COG0373	Glutamyl-tRNA reductase
O07621	Heme-based aerotactic transducer HemAT OS=Bacillus subtilis (strain 168) OX=224308 GN=hemAT PE=1 SV=1	hemAT	48.767	53.2	85	18	18	18	18	14	23	30	18	15	18	18	18	15	18	18	18	15	18	18	492600	461110	2126100	2105400	0.380004	0.355712	1.64013	1.62416	0.936074	4.31608	4.27406	CytoplasmicMembrane	K06595	hemAT; heam-based aerotactic trancducer		GO:0006935 chemotaxis; GO:0007154 cell communication; GO:0007165 signal transduction; GO:0009453 energy taxis; GO:0009454 aerotaxis; GO:0009605 response to external stimulus; GO:0009987 cellular process; GO:0023052 signaling; GO:0040011 locomotion; GO:0042221 response to chemical; GO:0042330 taxis; GO:0050789 regulation of biological process; GO:0050794 regulation of cellular process; GO:0050896 …		GO:0005488 binding; GO:0020037 heme binding; GO:0046906 tetrapyrrole binding; GO:0097159 organic cyclic compound binding; GO:1901363 heterocyclic compound binding;	PF11563	PF11563 Protoglobin	T	COG0840	Methyl-accepting chemotaxis protein (MCP)
P30950	Delta-aminolevulinic acid dehydratase OS=Bacillus subtilis (strain 168) OX=224308 GN=hemB PE=3 SV=1	hemB	36.209	63.6	89	17	17	17	23	23	23	20	16	16	17	15	16	16	17	15	16	16	17	15	1184300	1156100	1099100	1032800	1.05923	1.03401	0.983029	0.923731	0.976188	0.928059	0.872076	Cytoplasmic	K01698	hemB, ALAD; porphobilinogen synthase [EC:4.2.1.24]	map00860 Porphyrin metabolism; map01100 Metabolic pathways; map01110 Biosynthesis of secondary metabolites; map01120 Microbial metabolism in diverse environments; map01240 Biosynthesis of cofactors	GO:0006725 cellular aromatic compound metabolic process; GO:0006778 porphyrin-containing compound metabolic process; GO:0006779 porphyrin-containing compound biosynthetic process; GO:0006783 heme biosynthetic process; GO:0006807 nitrogen compound metabolic process; GO:0008152 metabolic process; GO:0009058 biosynthetic process; GO:0009987 cellular process; GO:0018130 heterocycle biosynthetic proce…	GO:0005622 intracellular anatomical structure; GO:0005737 cytoplasm; GO:0005829 cytosol;	GO:0003824 catalytic activity; GO:0004655 porphobilinogen synthase activity; GO:0005488 binding; GO:0008270 zinc ion binding; GO:0016829 lyase activity; GO:0016835 carbon-oxygen lyase activity; GO:0016836 hydro-lyase activity; GO:0043167 ion binding; GO:0043169 cation binding; GO:0046872 metal ion binding; GO:0046914 transition metal ion binding;	PF00490	PF00490 Delta-aminolevulinic acid dehydratase	H	COG0113	Delta-aminolevulinic acid dehydratase, porphobilinogen synthase
P16616	Porphobilinogen deaminase OS=Bacillus subtilis (strain 168) OX=224308 GN=hemC PE=3 SV=3	hemC	34.838	46.8	40	12	12	12	9	13	8	10	11	12	10	11	11	12	10	11	11	12	10	11	803490	864440	732690	707520	1.03405	1.11249	0.94293	0.910538	1.07586	0.911884	0.880559	Cytoplasmic	K01749	hemC, HMBS; hydroxymethylbilane synthase [EC:2.5.1.61]	map00860 Porphyrin metabolism; map01100 Metabolic pathways; map01110 Biosynthesis of secondary metabolites; map01120 Microbial metabolism in diverse environments; map01240 Biosynthesis of cofactors	GO:0006725 cellular aromatic compound metabolic process; GO:0006778 porphyrin-containing compound metabolic process; GO:0006779 porphyrin-containing compound biosynthetic process; GO:0006783 heme biosynthetic process; GO:0006807 nitrogen compound metabolic process; GO:0008152 metabolic process; GO:0009058 biosynthetic process; GO:0009987 cellular process; GO:0018130 heterocycle biosynthetic proce…	GO:0005622 intracellular anatomical structure; GO:0005737 cytoplasm;	GO:0003824 catalytic activity; GO:0004418 hydroxymethylbilane synthase activity; GO:0016740 transferase activity; GO:0016765 transferase activity, transferring alkyl or aryl (other than methyl) groups;	PF01379; PF03900	PF01379 Porphobilinogen deaminase, dipyromethane cofactor binding domain; PF03900 Porphobilinogen deaminase, C-terminal domain	H	COG0181	Porphobilinogen deaminase
P21248	Uroporphyrinogen-III synthase OS=Bacillus subtilis (strain 168) OX=224308 GN=hemD PE=3 SV=2	hemD	29.114	21.8	10	4	4	4	2	4	2	2	3	4	3	3	3	4	3	3	3	4	3	3	47542	55842	35531	39942	1.06324	1.24886	0.794624	0.893272	1.17458	0.74736	0.840141	Unknown	K01719	hemD, UROS; uroporphyrinogen-III synthase [EC:4.2.1.75]	map00860 Porphyrin metabolism; map01100 Metabolic pathways; map01110 Biosynthesis of secondary metabolites; map01120 Microbial metabolism in diverse environments; map01240 Biosynthesis of cofactors						H	COG1587	Uroporphyrinogen-III synthase
P32395	Uroporphyrinogen decarboxylase OS=Bacillus subtilis (strain 168) OX=224308 GN=hemE PE=1 SV=1	hemE	39.646	47.9	47	11	11	11	12	11	12	12	11	11	11	11	11	11	11	11	11	11	11	11	754590	777130	622730	616890	1.08913	1.12167	0.898814	0.890385	1.02987	0.825256	0.817517	Cytoplasmic	K01599	hemE, UROD; uroporphyrinogen decarboxylase [EC:4.1.1.37]	map00860 Porphyrin metabolism; map01100 Metabolic pathways; map01110 Biosynthesis of secondary metabolites; map01240 Biosynthesis of cofactors	GO:0006725 cellular aromatic compound metabolic process; GO:0006778 porphyrin-containing compound metabolic process; GO:0006779 porphyrin-containing compound biosynthetic process; GO:0006783 heme biosynthetic process; GO:0006807 nitrogen compound metabolic process; GO:0008152 metabolic process; GO:0009058 biosynthetic process; GO:0009987 cellular process; GO:0018130 heterocycle biosynthetic proce…	GO:0005622 intracellular anatomical structure; GO:0005737 cytoplasm; GO:0005829 cytosol;	GO:0003824 catalytic activity; GO:0004853 uroporphyrinogen decarboxylase activity; GO:0016829 lyase activity; GO:0016830 carbon-carbon lyase activity; GO:0016831 carboxy-lyase activity;	PF01208	PF01208 Uroporphyrinogen decarboxylase (URO-D)	H	COG0407	Uroporphyrinogen-III decarboxylase HemE
P32396	Ferrochelatase OS=Bacillus subtilis (strain 168) OX=224308 GN=hemH PE=1 SV=1	hemH	35.347	35.8	60	12	12	12	18	14	12	16	11	12	12	11	11	12	12	11	11	12	12	11	2417100	2418200	2017300	1877100	1.10753	1.10803	0.924339	0.860098	1.00046	0.834595	0.776592	Cytoplasmic	K01772	hemH, FECH; protoporphyrin/coproporphyrin ferrochelatase [EC:4.98.1.1 4.99.1.9]	map00860 Porphyrin metabolism; map01100 Metabolic pathways; map01110 Biosynthesis of secondary metabolites; map01240 Biosynthesis of cofactors	GO:0006725 cellular aromatic compound metabolic process; GO:0006778 porphyrin-containing compound metabolic process; GO:0006779 porphyrin-containing compound biosynthetic process; GO:0006783 heme biosynthetic process; GO:0006807 nitrogen compound metabolic process; GO:0008152 metabolic process; GO:0009058 biosynthetic process; GO:0009987 cellular process; GO:0018130 heterocycle biosynthetic proce…	GO:0005622 intracellular anatomical structure; GO:0005737 cytoplasm;	GO:0003824 catalytic activity; GO:0004325 ferrochelatase activity; GO:0016829 lyase activity;	PF00762	PF00762 Ferrochelatase	H	COG0276	Protoheme ferro-lyase (ferrochelatase)
P30949	Glutamate-1-semialdehyde 2,1-aminomutase OS=Bacillus subtilis (strain 168) OX=224308 GN=hemL PE=1 SV=1	hemL	46.448	49.1	54	14	14	14	13	14	12	15	13	13	14	13	13	13	14	13	13	13	14	13	1947500	1779600	1730300	1786100	1.07545	0.982729	0.955505	0.986319	0.913787	0.888472	0.917125	Cytoplasmic	K01845	hemL; glutamate-1-semialdehyde 2,1-aminomutase [EC:5.4.3.8]	map00860 Porphyrin metabolism; map01100 Metabolic pathways; map01110 Biosynthesis of secondary metabolites; map01120 Microbial metabolism in diverse environments; map01240 Biosynthesis of cofactors				PF00202	PF00202 Aminotransferase class-III	H	COG0001	Glutamate-1-semialdehyde aminotransferase
P54304	Heme chaperone HemW OS=Bacillus subtilis (strain 168) OX=224308 GN=hemW PE=2 SV=3	hemW	42.887	29	31	7	7	7	8	8	8	7	5	7	6	6	5	7	6	6	5	7	6	6	251700	257080	170240	157860	1.20304	1.22875	0.813689	0.754517	1.02137	0.676361	0.627175	Cytoplasmic				GO:0006725 cellular aromatic compound metabolic process; GO:0006778 porphyrin-containing compound metabolic process; GO:0006779 porphyrin-containing compound biosynthetic process; GO:0006807 nitrogen compound metabolic process; GO:0008152 metabolic process; GO:0009058 biosynthetic process; GO:0009987 cellular process; GO:0018130 heterocycle biosynthetic process; GO:0019438 aromatic compound biosy…	GO:0005622 intracellular anatomical structure; GO:0005737 cytoplasm;	GO:0005488 binding; GO:0051536 iron-sulfur cluster binding; GO:0051539 4 iron, 4 sulfur cluster binding; GO:0051540 metal cluster binding;	PF04055; PF06969	PF04055 Radical SAM superfamily; PF06969 HemN C-terminal domain	H	COG0635	Coproporphyrinogen-III oxidase HemN (oxygen-independent) or related Fe-S oxidoreductase
P32397	Protoporphyrinogen oxidase OS=Bacillus subtilis (strain 168) OX=224308 GN=hemY PE=1 SV=1	hemY	51.202	30	38	11	11	11	10	12	10	6	10	11	9	9	10	11	9	9	10	11	9	9	504580	503240	378450	397870	1.13126	1.12825	0.848476	0.892015	0.997344	0.75003	0.788517	Unknown	K00231	PPOX, hemY; protoporphyrinogen/coproporphyrinogen III oxidase [EC:1.3.3.4 1.3.3.15]	map00860 Porphyrin metabolism; map01100 Metabolic pathways; map01110 Biosynthesis of secondary metabolites; map01240 Biosynthesis of cofactors				PF01593	PF01593 Flavin containing amine oxidoreductase	H	COG1232	Protoporphyrinogen oxidase HemY/PPOX
Q796V8	Oxygen-independent coproporphyrinogen-III oxidase-like protein HemZ OS=Bacillus subtilis (strain 168) OX=224308 GN=hemZ PE=2 SV=1	hemZ	57.526	36.9	64	17	17	17	16	17	15	16	17	17	16	16	17	17	16	16	17	17	16	16	638200	598440	441600	441530	1.20428	1.12925	0.833298	0.833166	0.9377	0.691946	0.691836	Cytoplasmic	K02495	hemN, hemZ; oxygen-independent coproporphyrinogen III oxidase [EC:1.3.98.3]	map00860 Porphyrin metabolism; map01100 Metabolic pathways; map01110 Biosynthesis of secondary metabolites; map01240 Biosynthesis of cofactors				PF04055	PF04055 Radical SAM superfamily	H	COG0635	Coproporphyrinogen-III oxidase HemN (oxygen-independent) or related Fe-S oxidoreductase
P31112	Heptaprenyl diphosphate synthase component 1 OS=Bacillus subtilis (strain 168) OX=224308 GN=hepS PE=1 SV=1	hepS	29.122	35.9	27	8	8	8	7	8	7	5	7	7	7	7	7	7	7	7	7	7	7	7	437180	509760	436490	404860	0.977873	1.14022	0.976329	0.90558	1.16602	0.998422	0.926072	Cytoplasmic	K00805	hepS; heptaprenyl diphosphate synthase component 1 [EC:2.5.1.30]	map00900 Terpenoid backbone biosynthesis; map01110 Biosynthesis of secondary metabolites	GO:0008152 metabolic process; GO:0009058 biosynthetic process; GO:0009233 menaquinone metabolic process; GO:0009234 menaquinone biosynthetic process; GO:0009987 cellular process; GO:0042180 cellular ketone metabolic process; GO:0042181 ketone biosynthetic process; GO:0044237 cellular metabolic process; GO:0044249 cellular biosynthetic process; GO:0044281 small molecule metabolic process; GO:00442…		GO:0003824 catalytic activity; GO:0016740 transferase activity; GO:0016765 transferase activity, transferring alkyl or aryl (other than methyl) groups;	PF07307	PF07307 Heptaprenyl diphosphate synthase (HEPPP synthase) subunit 1	H	COG0142	Geranylgeranyl pyrophosphate synthase
P31114	Heptaprenyl diphosphate synthase component 2 OS=Bacillus subtilis (strain 168) OX=224308 GN=hepT PE=1 SV=1	hepT	39.515	46	54	11	10	11	14	16	12	12	10	10	11	10	10	10	10	10	10	10	11	10	1130400	1179700	857590	843730	1.12718	1.17634	0.855149	0.841328	1.04361	0.758661	0.7464	Unknown	K24873	hepT; heptaprenyl diphosphate synthase component 2 [EC:2.5.1.30]	map00900 Terpenoid backbone biosynthesis; map01110 Biosynthesis of secondary metabolites	GO:0008152 metabolic process; GO:0009058 biosynthetic process; GO:0009233 menaquinone metabolic process; GO:0009234 menaquinone biosynthetic process; GO:0009987 cellular process; GO:0042180 cellular ketone metabolic process; GO:0042181 ketone biosynthetic process; GO:0044237 cellular metabolic process; GO:0044249 cellular biosynthetic process; GO:0044281 small molecule metabolic process; GO:00442…		GO:0003824 catalytic activity; GO:0016740 transferase activity; GO:0016765 transferase activity, transferring alkyl or aryl (other than methyl) groups;	PF00348	PF00348 Polyprenyl synthetase	H	COG0142	Geranylgeranyl pyrophosphate synthase
P94478	GTPase HflX OS=Bacillus subtilis (strain 168) OX=224308 GN=hflX PE=3 SV=2	hflX	47.638	32.4	46	10	10	10	14	9	12	11	10	10	9	10	10	10	9	10	10	10	9	10	589070	610130	438980	429310	1.13968	1.18043	0.8493	0.830592	1.03575	0.745209	0.728793	Cytoplasmic	K03665	hflX; GTPase			GO:0005622 intracellular anatomical structure; GO:0005737 cytoplasm;	GO:0005488 binding; GO:0043021 ribonucleoprotein complex binding; GO:0043022 ribosome binding; GO:0044877 protein-containing complex binding;			J	COG2262	50S ribosomal subunit-associated GTPase HflX
O31796	RNA-binding protein Hfq OS=Bacillus subtilis (strain 168) OX=224308 GN=hfq PE=1 SV=1	hfq	8.5137	75.3	23	5	5	5	6	5	6	6	5	5	5	5	5	5	5	5	5	5	5	5	405820	405330	567370	605830	0.818041	0.817053	1.14369	1.22122	0.998793	1.39808	1.49285	Cytoplasmic	K03666	hfq; host factor-I protein	map02024 Quorum sensing; map03018 RNA degradation; map05111 Biofilm formation - Vibrio cholerae				PF17209	PF17209 Hfq protein	T	COG1923	sRNA-binding regulator protein Hfq
O35006	1-(5-phosphoribosyl)-5-[(5-phosphoribosylamino)methylideneamino] imidazole-4-carboxamide isomerase OS=Bacillus subtilis (strain 168) OX=224308 GN=hisA PE=3 SV=1	hisA	26.529	26.9	9	5	5	5	0	0	4	5	2	1	4	5	2	1	4	5	2	1	4	5	43802	0	124240	78416	0.533178		1.51231	0.954516		2.8364	1.79024	Cytoplasmic	K01814	hisA; phosphoribosylformimino-5-aminoimidazole carboxamide ribotide isomerase [EC:5.3.1.16]	map00340 Histidine metabolism; map01100 Metabolic pathways; map01110 Biosynthesis of secondary metabolites; map01230 Biosynthesis of amino acids	GO:0000105 histidine biosynthetic process; GO:0000162 tryptophan biosynthetic process; GO:0006082 organic acid metabolic process; GO:0006520 amino acid metabolic process; GO:0006547 histidine metabolic process; GO:0006568 tryptophan metabolic process; GO:0006576 biogenic amine metabolic process; GO:0006586 indolalkylamine metabolic process; GO:0006725 cellular aromatic compound metabolic process;…	GO:0005622 intracellular anatomical structure; GO:0005737 cytoplasm;	GO:0003824 catalytic activity; GO:0003949 1-(5-phosphoribosyl)-5-[(5-phosphoribosylamino)methylideneamino]imidazole-4-carboxamide isomerase activity; GO:0016853 isomerase activity; GO:0016860 intramolecular oxidoreductase activity; GO:0016861 intramolecular oxidoreductase activity, interconverting aldoses and ketoses;			E	COG0106	Phosphoribosylformimino-5-aminoimidazole carboxamide ribonucleotide (ProFAR) isomerase
[truncated: 1,897 more rows]

## Sheet: Table S2
Majority protein IDs	Protein names	Gene names	Mol. weight [kDa]	iBAQ codY_1	iBAQ codY_2	iBAQ WT_1	iBAQ WT_2	CodY-1 iBAQ mass	CodY-2 iBAQ mass	WT-1 iBAQ mass	WT-2 iBAQ mass
P17585	Aminoglycoside 6-adenylyltransferase	aadK	33.907	19898	19274	16449	12643	674681	653524	557736	428686
P39758	Putative transition state regulator Abh	abh	10.256	1316600	1173400	2276500	2554500	1.3503e+07	1.20344e+07	23347784	26198952
P08874	Transition state regulatory protein AbrB	abrB	10.772	4594300	4699300	6032300	5580100	4.94898e+07	5.06209e+07	6.49799e+07	6.01088e+07
O34847	Acetyl-coenzyme A carboxylase carboxyl transferase subunit alpha	accA	36.333	967670	919980	1027200	870310	3.51584e+07	3.34256e+07	3.73213e+07	3.1621e+07
[truncated: 2,392 more rows]

## Sheet: Table S3
			CodY-1 mass	CodY-2 mass	WT-1 mass	WT-2 mass
[truncated: 74 more rows]

[truncated: 6 more sheets: Table S4, Table S5, Table S6, Table S7, Table S8, Table S9]
